# Supplementary material for: Activin A secretion by muscle-repairing macrophages induces heterotopic ossification in mice
Source: J Clin Invest. 2026 Mar 2;136(5):e193797. doi: 10.1172/JCI193797 (PMC12948425; doi:10.1172/JCI193797)
Supplement: Supporting data values [file jci-136-193797-s224.xlsx]

## Sheet: Figure 1B
Vehicle	Clodronate
58.5	23.9
53.8	43.5
53	27.8
60.9	39

## Sheet: Figre 1C
Vehicle	Clodronate
4285.43	198.923
8697.32	552.443
4374.46	161.86
5475.15	1353.53

## Sheet: Figure 1E
	baseMean	log2FoldChange	lfcSE	stat	pvalue
Sox17	12.6243	-0.323143	1.28746	-0.250993	0.80182
Mrpl15	45.5815	-0.0611943	0.633801	-0.0965512	0.923083
Lypla1	75.7585	0.151809	1.09441	0.138713	0.889677
Tcea1	25.4458	1.26232	0.877124	1.43915	0.150108
Atp6v1h	68.4264	1.08855	0.666885	1.63229	0.102618
Rb1cc1	167.527	0.79729	0.57635	1.38334	0.16656
4732440D04Rik	3.14873	-0.229021	1.47495	-0.155274	0.876606
Pcmtd1	53.872	0.372003	0.910921	0.408381	0.682994
Rrs1	12.5614	0.458769	1.34259	0.341704	0.732574
Adhfe1	20.7315	0.343197	1.29902	0.264197	0.791628
Vcpip1	67.0319	0.704846	0.747236	0.943271	0.345542
Sgk3	23.2813	-0.960727	0.715626	-1.3425	0.179434
Mcmdc2	1.82046	-2.32397	2.07933	-1.11766	0.263714
Snhg6	9.73069	1.2883	1.01309	1.27166	0.203494
Cops5	101.719	1.03081	0.618491	1.66665	0.0955847
Cspp1	26.4865	1.05279	0.958136	1.09879	0.271861
Arfgef1	184.653	0.356653	0.648548	0.549925	0.582371
Prex2	29.1009	-1.06493	1.21155	-0.878979	0.379412
Sulf1	31.1438	-2.54807	1.07264	-2.37551	0.0175248
Slco5a1	64.4148	0.0370244	0.795272	0.0465556	0.962867
Ncoa2	89.3173	-0.463617	0.568979	-0.814821	0.415175
Tram1	56.4925	-0.614268	0.67126	-0.915097	0.360141
Lactb2	36.3997	0.70839	0.921587	0.768664	0.442093
Eya1	14.8528	-0.615581	1.25706	-0.4897	0.624346
Terf1	7.97815	0.450719	0.923101	0.488266	0.625362
Rpl7	54.4602	0.244806	0.753154	0.325041	0.74515
Rdh10	10.2295	-2.69936	1.16813	-2.31085	0.0208411
Stau2	31.9495	0.479007	0.669043	0.715958	0.474017
Ube2w	9.08563	-0.947983	1.15235	-0.822653	0.410705
Eloc	66.1088	0.891914	0.566617	1.57411	0.115463
Tmem70	20.8104	0.017601	1.26024	0.0139663	0.988857
Jph1	267.978	0.589405	0.576241	1.02284	0.306381
Gdap1	5.27059	-0.123477	1.26707	-0.0974507	0.922368
Pi15	4.84936	-1.05902	1.26985	-0.833971	0.404297
Gm28653	29.2416	-0.345271	0.886416	-0.389514	0.696896
Mcm3	22.2207	-2.01064	1.08364	-1.85546	0.0635308
Paqr8	3.38267	-1.41272	1.38531	-1.01979	0.307829
Tram2	21.8303	-1.40817	1.16459	-1.20916	0.2266
Kcnq5	17.0078	-0.347161	0.818281	-0.424256	0.671379
Ogfrl1	16.5732	-1.53055	1.09504	-1.39772	0.162199
Smap1	7.52728	-0.373398	1.19121	-0.313462	0.75393
Sdhaf4	6.76138	-0.316681	1.36415	-0.232146	0.816425
Fam135a	53.6457	0.907613	0.577495	1.57164	0.116035
Col9a1	3.86206	0.0828207	1.50564	0.0550071	0.956133
Col19a1	9.7448	0.630667	1.25266	0.50346	0.614641
Lmbrd1	55.0372	-0.0320703	0.639012	-0.0501874	0.959973
Phf3	100.771	0.409122	0.632871	0.646454	0.517985
Ptp4a1	17.7257	0.187807	1.25273	0.149918	0.880829
Prim2	6.67316	1.44459	1.47116	0.981937	0.326131
Rab23	8.2541	-1.37876	1.48452	-0.92876	0.353014
Bag2	20.1139	0.0858178	0.712551	0.120437	0.904137
Zfp451	60.6743	0.273006	0.638012	0.427901	0.668723
Dst	1536.6	0.000818261	0.562713	0.00145414	0.99884
Gm26788	4.91479	-0.540936	1.24153	-0.435702	0.663053
Gm37233	2.42719	-1.96642	1.58548	-1.24027	0.214877
Ccdc115	12.4413	-0.168308	1.17485	-0.14326	0.886085
Imp4	16.1907	-1.06106	1.11963	-0.947682	0.343291
Ptpn18	3.87988	0.248099	1.96829	0.126048	0.899694
Arhgef4	2.0416	-3.28282	2.01327	-1.63059	0.102978
Fam168b	124.092	0.202745	0.720743	0.2813	0.778481
Plekhb2	52.694	-0.527518	0.88272	-0.597605	0.550104
Hs6st1	50.3904	-0.260772	0.808099	-0.322698	0.746924
Uggt1	153.913	-0.0301624	0.525004	-0.0574518	0.954185
Neurl3	9.40646	-2.67002	1.17145	-2.27925	0.0226522
Arid5a	65.9076	0.518045	0.697476	0.742742	0.457638
Kansl3	95.0293	-0.175846	0.937951	-0.187479	0.851285
Fer1l5	2.08926	-0.385897	1.58248	-0.243855	0.807343
Lman2l	12.9399	-0.384829	0.903225	-0.426061	0.670063
Cnnm4	16.1246	-1.23212	1.17291	-1.05048	0.293496
Cnnm3	22.1325	-0.530417	1.22606	-0.432619	0.665292
Ankrd23	2382.82	0.011176	0.626212	0.017847	0.985761
Ankrd39	9.91127	-0.672363	1.22274	-0.549881	0.582401
Sema4c	14.5755	-1.21606	1.18293	-1.02801	0.303946
Cox5b	77.7721	0.283733	0.585886	0.48428	0.628187
Actr1b	257.878	0.00414619	0.510788	0.00811725	0.993523
Tmem131	83.6694	0.42285	0.541319	0.781148	0.434715
Gm38115	11.8253	1.24985	1.52105	0.821701	0.411247
Cnga3	1.943	0.176422	2.03189	0.0868265	0.930809
Inpp4a	40.0732	-1.67841	1.19621	-1.4031	0.160586
Coa5	139.78	-0.118868	0.548852	-0.216575	0.828539
Unc50	11.134	-0.425383	1.18933	-0.357665	0.720594
Mgat4a	22.7884	-0.450572	0.689394	-0.653578	0.513384
Tsga10	8.68295	-1.03878	1.18598	-0.875882	0.381094
Lipt1	1.99604	0.774835	1.62695	0.476249	0.633897
Mitd1	3.04861	-2.18155	1.48911	-1.465	0.14292
Mrpl30	17.0079	-0.0590091	1.21624	-0.0485178	0.961304
Txndc9	37.7001	0.230797	0.667656	0.345682	0.729582
Eif5b	34.0307	0.215325	0.63979	0.336556	0.736452
Rev1	30.582	0.602769	0.694312	0.868153	0.38531
Aff3	3.18756	-0.262116	1.45977	-0.17956	0.857498
Pdcl3	53.4115	-0.131615	0.669077	-0.196711	0.844054
Rpl31	23.5897	-0.0587246	1.27537	-0.0460451	0.963274
Tbc1d8	30.6405	-1.07013	1.23124	-0.869145	0.384768
Cnot11	36.5438	0.305367	0.628174	0.486118	0.626884
Rnf149	10.9877	-0.119975	1.19527	-0.100375	0.920047
Map4k4	110.667	-0.78842	0.582398	-1.35375	0.175817
Il1r2	9.57947	-1.12472	1.2897	-0.872077	0.383166
Il1r1	41.1907	-0.738048	0.794366	-0.929103	0.352836
Il1rl2	9.46621	-0.361683	1.16842	-0.309547	0.756905
Il1rl1	11.3111	-0.408637	1.16171	-0.351755	0.725022
Il18rap	8.2077	0.470956	1.3764	0.342164	0.732227
Slc9a2	34.4424	1.06394	0.676972	1.57161	0.116042
Tmem182	233.95	0.435577	0.602785	0.722607	0.469922
Mrps9	27.8981	0.909256	0.866245	1.04965	0.293878
Tgfbrap1	40.7988	-0.417998	1.30378	-0.320605	0.74851
AI597479	24.7186	-0.286707	1.03779	-0.276268	0.782342
Fhl2	3.7992	-2.39884	1.65761	-1.44717	0.147848
Nck2	22.1976	0.19165	0.872612	0.219628	0.826161
Ecrg4	4.31365	-1.35361	1.43449	-0.943614	0.345367
Uxs1	14.8895	0.0718428	0.803891	0.0893689	0.928789
Tpp2	144.797	0.511846	0.61073	0.838089	0.401981
Mettl21c	11.1669	0.869946	1.29447	0.672048	0.501553
Poglut2	5.5788	-1.3523	1.30835	-1.0336	0.301324
Bivm	19.6296	0.461961	0.93481	0.494177	0.621181
Ercc5	12.6336	-0.4971	1.18157	-0.420712	0.673965
Mettl21e	2.31589	0.762474	1.67074	0.45637	0.648124
Gulp1	3.15009	-1.24057	1.40162	-0.885094	0.376106
Col3a1	2715.63	-2.52219	0.832938	-3.02806	0.00246127
Col5a2	291.116	-1.92936	0.751224	-2.56828	0.0102204
Wdr75	19.8566	0.123289	1.23872	0.0995292	0.920718
Slc40a1	23.5291	0.88843	0.842027	1.05511	0.291376
Slc39a10	16.8729	-0.209203	1.19872	-0.174522	0.861455
Tmeff2	2.12866	-0.197802	1.57632	-0.125483	0.900141
Cavin2	41.9315	-0.936998	0.738088	-1.26949	0.204265
Nabp1	30.315	-0.51521	0.910371	-0.565934	0.571438
Myo1b	28.5169	-0.842924	1.2288	-0.685974	0.492729
Stat1	41.4676	-2.62955	1.10249	-2.38511	0.017074
Gls	126.579	0.377344	0.587255	0.642555	0.520513
Nab1	17.5249	-0.847754	1.19826	-0.707486	0.479265
Nemp2	2.07839	-0.591659	1.75011	-0.338069	0.735311
Mfsd6	26.9428	0.704389	0.994995	0.707932	0.478987
Inpp1	11.0311	0.403023	0.825941	0.487956	0.625581
Hibch	41.0854	1.04487	0.791732	1.31973	0.186925
Mstn	68.369	2.53786	1.26146	2.01184	0.0442363
Pms1	2.96699	0.537366	1.98723	0.27041	0.786845
Ormdl1	3.76262	0.254598	1.45143	0.175412	0.860756
Osgepl1	17.6863	0.0557775	0.791889	0.070436	0.943847
Asnsd1	60.4958	0.246694	0.727263	0.339209	0.734452
Stk17b	24.7226	-1.92931	1.08876	-1.77203	0.0763896
Hecw2	6.78542	-0.577922	1.16385	-0.496558	0.619501
Gtf3c3	16.5802	0.112644	0.751101	0.149972	0.880787
Pgap1	9.18539	-1.54067	1.71096	-0.900471	0.36787
Ankrd44	29.0744	-0.668028	0.780825	-0.855542	0.392251
Sf3b1	275.952	0.453116	0.526723	0.860255	0.389649
Coq10b	20.0749	0.738216	0.686816	1.07484	0.282447
Hspd1	87.2221	-0.29803	0.586312	-0.508313	0.611234
Hspe1	9.10821	-0.562461	1.17379	-0.479182	0.631809
Mob4	72.8253	0.827931	0.57727	1.43422	0.15151
Rftn2	9.40474	1.49543	1.48161	1.00933	0.312818
Mars2	16.2115	0.296265	0.836966	0.353975	0.723357
Plcl1	7.58147	-0.0878696	1.29588	-0.0678068	0.945939
1700066M21Rik	4.34777	-0.763692	1.24336	-0.614216	0.539073
Tyw5	2.56624	-0.553109	1.44517	-0.38273	0.70192
Maip1	7.65703	-0.356875	1.22201	-0.29204	0.770256
Spats2l	4.31088	-1.35457	1.25311	-1.08096	0.279714
Kctd18	10.3726	-0.163595	1.20375	-0.135904	0.891897
Aox1	63.9874	-0.219615	0.662926	-0.331281	0.740432
Bzw1	91.9364	0.0107157	0.588939	0.0181949	0.985483
Clk1	65.0171	0.259723	0.69956	0.371266	0.71044
Ppil3	5.3957	-0.371969	1.44689	-0.257083	0.797115
Nif3l1	11.1096	0.23597	1.20388	0.196007	0.844605
Orc2	20.119	-0.474563	1.1943	-0.397355	0.691106
Fam126b	17.6751	-0.446845	1.18726	-0.376366	0.706645
Ndufb3	11.7867	-0.178142	1.17695	-0.151358	0.879693
Cflar	72.6598	-0.338947	0.627007	-0.540579	0.588797
Casp8	14.542	-1.93363	1.08753	-1.778	0.0754032
Trak2	162.714	-0.230103	0.771461	-0.298269	0.765498
Stradb	52.3731	0.109337	0.66979	0.16324	0.870329
Tmem237	4.28705	-2.03107	1.26865	-1.60096	0.109385
Als2	93.8376	0.751933	0.689247	1.09095	0.275296
Fzd7	71.1816	0.0977414	0.884652	0.110486	0.912024
Gm26813	5.09529	1.48613	1.41983	1.04669	0.29524
Sumo1	20.987	-0.47648	1.23001	-0.38738	0.698475
Nop58	79.8781	0.49667	0.842101	0.589799	0.555326
Bmpr2	221.563	0.311658	0.580627	0.536762	0.591432
Fam117b	46.3265	1.32278	1.10628	1.19571	0.23181
Wdr12	21.8843	0.258291	0.722144	0.357672	0.720589
Carf	8.65171	-0.328685	1.19508	-0.275031	0.783292
Nbeal1	145.906	0.378102	0.624123	0.605813	0.544639
Cyp20a1	10.7514	-1.09717	1.12253	-0.97741	0.328366
Abi2	30.684	-0.481061	0.864338	-0.556566	0.577824
Raph1	67.5453	-0.264652	0.664547	-0.398244	0.69045
Cd28	2.02593	-0.795035	1.59093	-0.499731	0.617265
Pard3b	15.2323	-0.741581	1.17005	-0.633801	0.526211
Nrp2	44.3647	-2.02557	1.21862	-1.66219	0.0964756
Ino80d	83.977	0.296207	0.587952	0.503795	0.614406
Ino80dos	2.0762	-0.404839	1.59675	-0.253539	0.799851
Gm20342	8.44895	-2.20882	1.21024	-1.8251	0.0679853
Ndufs1	242.611	0.220546	0.529768	0.416307	0.677186
Eef1b2	74.9636	0.12701	0.574867	0.220938	0.82514
Zdbf2	4.69893	-0.599188	1.39258	-0.430271	0.666999
Adam23	8.40985	1.64017	1.54169	1.06388	0.287384
Fastkd2	20.4901	-0.496727	1.20693	-0.411561	0.680661
Klf7	32.3165	-0.507911	0.693278	-0.732622	0.463789
Creb1	46.3817	0.0952357	0.742754	0.12822	0.897975
Mettl21a	5.31883	-1.04151	1.26601	-0.822673	0.410694
Ccnyl1	14.7112	0.0117294	1.21409	0.00966112	0.992292
Fzd5	21.8399	1.62715	0.945839	1.72032	0.085374
Plekhm3	24.4771	-1.00536	0.698949	-1.43838	0.150326
Idh1	23.0727	-1.29751	1.13793	-1.14024	0.254185
Pikfyve	46.5293	-0.611289	0.608817	-1.00406	0.31535
Map2	5.58015	-2.01391	1.26171	-1.59617	0.11045
Rpe	13.3897	-1.06246	1.11529	-0.952629	0.340778
Kansl1l	40.8928	-0.317551	0.669503	-0.474308	0.63528
Acadl	142.411	0.69098	0.620418	1.11373	0.265394
Myl1	3293.2	0.0588864	0.692058	0.0850888	0.932191
Lancl1	25.3614	0.384154	0.875723	0.438671	0.6609
Ikzf2	21.7832	0.133698	0.855145	0.156345	0.875761
Bard1	8.05127	1.29754	2.01025	0.645458	0.51863
Atic	54.2418	-0.471083	0.579854	-0.812417	0.416553
Fn1	664.17	-2.47604	0.563176	-4.39656	1.09978e-05
Mreg	82.5293	0.449666	0.580461	0.77467	0.438535
Pecr	6.2206	-0.799487	1.20641	-0.662698	0.507524
Xrcc5	15.1558	-0.645716	1.14885	-0.562053	0.57408
Smarcal1	26.9261	-0.667688	0.746297	-0.894668	0.370964
Rpl37a	7.0919	-0.283897	1.20199	-0.23619	0.813285
Igfbp5	396.894	-1.54808	0.968293	-1.59877	0.109872
Tns1	753.278	0.677108	0.75988	0.891072	0.37289
Cxcr2	20.0222	-2.38631	1.11824	-2.13399	0.0328438
Arpc2	45.1597	-1.11045	1.28378	-0.864986	0.387046
Aamp	59.7139	-0.38378	0.820572	-0.467698	0.640001
Pnkd	6.98676	-1.31497	1.32105	-0.9954	0.319542
Tmbim1	127.913	0.0958809	0.562717	0.170389	0.864704
Slc11a1	18.8431	-3.95148	0.98588	-4.00807	6.12164e-05
Ctdsp1	59.8615	-0.390163	0.69295	-0.563046	0.573404
Usp37	21.3448	-0.65942	1.20092	-0.549095	0.58294
Cnot9	23.0936	-0.671781	0.761026	-0.88273	0.377382
Plcd4	48.297	-0.841032	1.60443	-0.524194	0.600144
Zfp142	30.7636	0.107149	0.664148	0.161333	0.871831
Bcs1l	7.42789	-0.426848	1.15525	-0.369485	0.711766
Rnf25	10.559	-0.373015	1.15314	-0.323478	0.746333
Ttll4	36.1807	-0.516559	0.633882	-0.814914	0.415122
Cyp27a1	56.6135	0.905151	0.7717	1.17293	0.240824
Prkag3	86.358	-0.277185	0.783503	-0.353777	0.723506
Nhej1	3.27523	-1.03154	1.43225	-0.720223	0.471388
Cnppd1	51.5904	0.00202611	0.626103	0.00323607	0.997418
Retreg2	20.2505	-1.33317	1.12036	-1.18995	0.234065
Zfand2b	8.14243	-0.58828	1.1959	-0.491914	0.62278
Abcb6	26.267	-0.400997	1.24674	-0.321635	0.747729
Atg9a	200.236	0.577301	0.581351	0.993034	0.320693
Ankzf1	11.7146	0.0119248	1.18651	0.0100503	0.991981
Glb1l	3.30597	-1.1793	1.50657	-0.78277	0.433762
Stk16	14.2951	-0.121243	1.268	-0.0956177	0.923824
Tuba4a	245.15	0.262224	0.632223	0.414766	0.678313
Dnajb2	104.02	0.612894	0.600155	1.02123	0.307148
Dnpep	24.1321	-0.291984	1.18408	-0.246591	0.805225
Des	2562.03	0.00940785	0.679906	0.013837	0.98896
Gm15179	11.0389	1.53658	1.15437	1.33109	0.183159
Speg	611.548	0.125211	0.729165	0.171718	0.863659
Gmppa	30.7703	-0.502427	0.748398	-0.671337	0.502006
Chpf	15.0312	-0.480079	1.21168	-0.396211	0.69195
Obsl1	91.893	-0.148523	0.677817	-0.219119	0.826557
Inha	4.98016	0.759581	1.4264	0.532517	0.594368
Stk11ip	46.1414	-0.628972	0.733702	-0.857258	0.391302
Slc4a3	25.2628	-1.78707	0.95801	-1.8654	0.0621254
Epha4	2.28109	0.463035	1.63263	0.283614	0.776706
Farsb	59.4994	0.10221	0.576618	0.177258	0.859306
5730419F03Rik	12.6268	1.10421	1.28461	0.859573	0.390024
Acsl3	41.192	0.907607	0.771659	1.17618	0.239525
Utp14b	11.2963	-1.51983	1.2226	-1.24311	0.213828
Kcne4	2.62189	-1.8938	1.54081	-1.2291	0.219035
Wdfy1	33.8956	-0.462649	0.689369	-0.67112	0.502144
Mrpl44	25.8262	-0.0199098	0.709825	-0.0280489	0.977623
Serpine2	75.4	-0.0656095	0.598246	-0.10967	0.912671
2310015K22Rik	2.192	0.184597	1.54368	0.119582	0.904814
Cul3	208.766	1.0984	0.573633	1.91482	0.0555156
Dock10	29.7236	-1.91052	1.11778	-1.70921	0.0874116
Irs1	105.463	-0.021606	0.641872	-0.0336609	0.973148
Rhbdd1	14.5943	-1.13447	1.10748	-1.02437	0.30566
Col4a4	5.73363	-0.0385749	1.30222	-0.0296225	0.976368
Col4a3	3.30099	-1.06611	1.4813	-0.719712	0.471703
Mff	98.0639	0.724212	0.665281	1.08858	0.276339
Agfg1	52.8081	-1.06495	1.30602	-0.815416	0.414834
Pid1	27.1771	-3.92799	0.965071	-4.07016	4.69806e-05
Trip12	284.484	-0.167649	0.525548	-0.318999	0.749727
Sp110	4.10954	-3.43764	1.50967	-2.27709	0.0227811
Sp140	1.89926	-1.82143	1.93777	-0.93996	0.347238
Sp100	26.561	-1.93018	0.894571	-2.15765	0.0309547
A630001G21Rik	1.65429	-2.77274	1.99333	-1.39101	0.164223
Cab39	238.21	0.600331	0.966595	0.621078	0.534548
Itm2c	44.4677	-1.47342	1.27917	-1.15186	0.249378
Psmd1	224.277	0.310562	0.697314	0.445369	0.656053
Htr2b	6.18956	-0.496554	1.25887	-0.394445	0.693253
Armc9	6.15533	-0.513678	1.24148	-0.413762	0.679048
Ncl	658.51	0.661119	0.891121	0.741896	0.45815
Ptma	73.9839	-1.06514	0.813869	-1.30874	0.190622
Pde6d	6.41202	0.132965	1.32233	0.100554	0.919905
Cops7b	14.6907	-0.610474	0.793697	-0.769153	0.441803
Dis3l2	20.6701	-0.993155	0.722181	-1.37522	0.169064
Chrnd	9.68745	-0.757589	1.18654	-0.638485	0.523158
Chrng	1.64065	-2.94351	1.97974	-1.48682	0.137062
Eif4e2	43.0586	-0.296158	0.602578	-0.491485	0.623084
Efhd1	2.00142	-1.30564	1.67728	-0.77843	0.436316
Gigyf2	63.9526	-0.32755	0.603743	-0.542533	0.587452
Neu2	11.4164	0.035839	0.986401	0.0363331	0.971017
Inpp5d	43.0302	-2.6578	1.09639	-2.42414	0.0153448
Atg16l1	35.8284	-0.793658	1.2497	-0.635077	0.525378
Dgkd	118.215	-0.390179	0.730633	-0.534028	0.593322
Usp40	35.6002	-0.757071	0.680584	-1.11238	0.265973
Ugt1a7c	3.33251	-2.52206	1.51166	-1.6684	0.0952361
Hjurp	32.0081	-0.916454	0.783784	-1.16927	0.242296
Arl4c	15.1275	-2.13942	1.18641	-1.80327	0.0713451
Sh3bp4	18.2742	0.383192	0.925858	0.413878	0.678963
Agap1	58.5869	-0.665089	0.662037	-1.00461	0.315085
4933400F21Rik	2.35116	-2.49243	1.66734	-1.49486	0.134952
Asb18	13.8824	-1.30959	1.32785	-0.986247	0.324012
Ackr3	28.8401	-0.773683	1.37965	-0.560782	0.574946
Cops8	63.8391	0.112196	0.595092	0.188536	0.850457
Col6a3	316.161	-1.99598	0.890832	-2.24058	0.0250534
Lrrfip1	121.921	-0.43197	0.610407	-0.707676	0.479147
Ramp1	13.3179	-0.0678524	1.18652	-0.0571862	0.954397
Ube2f	59.0021	0.281118	0.649892	0.432561	0.665334
Scly	8.50246	-0.914489	1.13617	-0.804885	0.420886
Espnl	2.12203	3.59189	2.17576	1.65086	0.0987663
Klhl30	202.92	0.43044	0.985474	0.436785	0.662267
Erfe	4.82706	0.8417	1.38054	0.609688	0.542068
Ilkap	38.5626	0.778958	0.896415	0.868971	0.384863
Hes6	5.70536	-0.642092	1.31996	-0.486446	0.626651
Per2	30.2212	-0.770785	1.25322	-0.615044	0.538526
Traf3ip1	7.02988	0.438374	1.33122	0.329302	0.741927
Asb1	25.4319	-0.0707296	0.691365	-0.102304	0.918515
Hdac4	134.516	0.18431	0.658936	0.279709	0.779701
Ndufa10	191.326	0.228494	0.59428	0.384489	0.700616
Cops9	15.6841	-0.401034	1.24499	-0.322118	0.747363
Gpc1	295.57	-0.260407	0.740522	-0.351654	0.725098
Dusp28	6.57514	-0.28749	1.18792	-0.242011	0.808772
Rnpepl1	59.775	-0.0324458	0.590859	-0.054913	0.956208
Capn10	11.0815	0.367418	1.39536	0.263314	0.792309
Gpr35	14.2174	-3.96037	1.09631	-3.61244	0.000303326
Kif1a	3.94222	-0.466851	1.45378	-0.32113	0.748112
Sned1	61.7163	-1.05093	0.66181	-1.58796	0.112296
Mterf4	5.62226	-1.04183	1.2655	-0.823258	0.410361
Ppp1r7	17.9763	-0.533865	1.18759	-0.449536	0.653045
Hdlbp	666.287	0.0321367	0.559685	0.0574192	0.954211
Sept2	152.732	0.359758	0.604024	0.595603	0.551441
Farp2	16.5508	-0.245182	0.866155	-0.28307	0.777123
Stk25	104.807	0.402882	0.59497	0.677146	0.498313
Bok	1.8585	-0.276625	1.71382	-0.161408	0.871772
Thap4	19.7603	0.227196	0.824844	0.275441	0.782977
Atg4b	33.1372	-0.04868	0.832214	-0.0584945	0.953355
Dtymk	7.31074	-1.6628	1.29428	-1.28473	0.198886
Ing5	16.4843	0.0144564	0.880465	0.016419	0.9869
D2hgdh	19.1168	0.934566	0.976839	0.956725	0.338706
Fam174a	29.5747	0.175975	0.673221	0.261393	0.79379
St8sia4	20.3679	-0.987724	0.911576	-1.08353	0.278571
D1Ertd622e	31.8507	-1.51193	1.19835	-1.26168	0.207063
Ppip5k2	15.2382	-0.910208	1.43511	-0.634241	0.525923
Gin1	1.74145	-0.387656	1.65542	-0.234173	0.81485
Pam	81.2451	-0.956169	0.803806	-1.18955	0.234222
B230216N24Rik	2.88128	-2.8464	1.61722	-1.76006	0.0783982
Pign	17.7142	-0.905028	1.17607	-0.769537	0.441574
Relch	48.3722	0.209297	0.607813	0.344345	0.730587
Tnfrsf11a	12.7595	-6.02957	1.45529	-4.1432	3.42495e-05
Gm7160	5.36	0.217333	1.05527	0.205951	0.836829
Zcchc2	42.2845	-0.279918	0.769916	-0.36357	0.716179
Phlpp1	27.5778	0.0579197	0.705013	0.0821541	0.934524
Bcl2	13.7519	1.93365	1.32598	1.45829	0.144761
Kdsr	17.6125	0.277741	0.983206	0.282485	0.777571
Vps4b	48.8215	0.350065	0.634562	0.551663	0.581179
Serpinb2	2.94682	-2.63829	2.10689	-1.25222	0.210488
Serpinb8	4.18682	-3.47724	1.48203	-2.34626	0.0189628
Dsel	10.8428	-1.2688	1.13537	-1.11752	0.263771
Tsn	54.8467	-0.147164	0.598495	-0.24589	0.805767
Nifk	37.1622	0.642485	0.947861	0.677826	0.497882
Clasp1	111.668	-0.269233	0.712063	-0.378103	0.705354
2900060B14Rik	4.83328	0.620817	1.31827	0.470933	0.637689
Tfcp2l1	26.9637	2.36635	1.52738	1.54928	0.121313
Gli2	2.04082	-1.08131	1.94005	-0.557364	0.577279
Inhbb	11.2455	0.00983538	1.33196	0.00738413	0.994108
Ralb	33.5975	-1.02275	0.624277	-1.63829	0.101361
Tmem185b	9.59941	-0.482531	1.1874	-0.406378	0.684465
Epb41l5	3.45369	0.0243493	1.34812	0.0180617	0.98559
Ptpn4	66.6548	1.28725	0.653965	1.96838	0.049024
Tmem177	15.1591	1.72214	1.08651	1.58502	0.112961
Sctr	2.66437	-0.0669476	1.91176	-0.0350189	0.972065
Tmem37	7.13489	0.987812	1.59965	0.617517	0.536894
Dbi	24.1087	-0.19296	1.24368	-0.155153	0.876701
Steap3	30.3571	-1.23482	1.20125	-1.02795	0.303975
En1	11.8556	0.0551742	1.19333	0.0462354	0.963123
Insig2	54.7886	-0.123949	0.59075	-0.209817	0.833811
Ccdc93	41.5967	0.749555	0.927744	0.807933	0.419129
Ddx18	11.2025	-0.771904	1.20202	-0.642172	0.520761
Actr3	64.7266	-0.839622	0.572898	-1.46557	0.142766
Slc35f5	34.2312	0.18113	1.31701	0.137531	0.890611
Mgat5	25.6709	-1.39101	0.686023	-2.02764	0.0425969
Ccnt2	61.8577	-0.0882163	0.613954	-0.143685	0.885749
Rab3gap1	93.1627	0.809142	0.60409	1.33944	0.180428
Zranb3	7.89469	-0.723245	1.13397	-0.637801	0.523603
R3hdm1	67.3359	-0.300761	1.38095	-0.217792	0.827591
Ubxn4	173.314	0.728153	0.520812	1.39811	0.162079
Mcm6	15.8049	-3.67609	1.0116	-3.63394	0.000279125
Dars	97.2472	0.574496	0.669739	0.857791	0.391008
Cxcr4	9.14321	-1.62269	1.17042	-1.38642	0.16562
Gm15675	1.92444	-2.13092	1.71514	-1.24242	0.214083
Cd55	24.2775	-0.14308	1.29216	-0.11073	0.911831
Pfkfb2	12.0831	-1.56117	1.07683	-1.44978	0.14712
Yod1	10.6232	0.0893727	1.29567	0.0689778	0.945007
Mapkapk2	276.313	-0.179125	0.5559	-0.322226	0.747282
Eif2d	20.723	-0.264788	0.704434	-0.375887	0.707001
Rassf5	9.27133	-2.06108	1.11015	-1.85657	0.0633721
Ikbke	13.3826	-2.66455	1.01511	-2.62489	0.00866778
Srgap2	40.9351	-0.806386	0.659195	-1.22329	0.221221
Gm29488	1.9257	-3.04621	1.91139	-1.59372	0.110999
Rab7b	23.6499	-1.90696	1.00089	-1.90527	0.0567452
Slc41a1	130.697	0.152792	0.568188	0.268912	0.787998
Rab29	15.1215	1.30634	1.73657	0.752255	0.451898
Nucks1	167.107	0.532621	0.607145	0.877255	0.380348
Elk4	214.162	0.948148	0.677023	1.40047	0.161373
Mfsd4a	72.7401	0.440787	0.704447	0.625721	0.531498
Cdk18	6.81081	0.176563	1.33429	0.132327	0.894726
Nuak2	6.79466	-2.07055	1.22109	-1.69565	0.0899515
Tmcc2	54.7806	-0.42152	1.34099	-0.314335	0.753267
Dstyk	58.8963	-0.0334023	0.668137	-0.0499933	0.960128
Rbbp5	18.5279	-0.898722	1.16465	-0.771665	0.440313
Tmem81	2.59075	-0.210344	1.45463	-0.144603	0.885024
Nfasc	3.10974	-1.57401	1.45527	-1.0816	0.279432
Mdm4	55.3761	-0.156429	0.580088	-0.269665	0.787418
Pik3c2b	40.8565	-1.23826	1.36869	-0.904705	0.365622
Ppp1r15b	129.14	0.338912	0.822513	0.412045	0.680307
Plekha6	12.6011	-1.74592	1.07067	-1.63068	0.102958
Sox13	15.7329	-0.745293	1.15162	-0.647171	0.517521
Snrpe	6.08997	0.150474	1.37531	0.109411	0.912877
Zc3h11a	24.0613	0.789214	0.81238	0.971484	0.331307
Gm38394	13.3227	0.0154406	0.928105	0.0166366	0.986726
Atp2b4	34.2764	-1.28703	0.698959	-1.84135	0.0655701
Prelp	52.869	-1.53707	0.703631	-2.18448	0.0289267
Fmod	90.3882	-1.31209	0.850389	-1.54293	0.122847
Btg2	191.017	2.27892	1.23406	1.84669	0.0647921
Chil1	7.0194	1.15245	1.00542	1.14624	0.251694
Mybph	79.051	-1.12169	1.42869	-0.785121	0.432382
Adora1	6.91198	-1.61423	1.70134	-0.948803	0.342721
Myog	17.388	-0.436499	1.37466	-0.317533	0.750839
Ppfia4	3.15327	-2.80008	1.70992	-1.63755	0.101515
Tmem183a	19.6088	-0.245667	0.833482	-0.294748	0.768186
Cyb5r1	39.2636	-0.330309	1.31359	-0.251454	0.801463
Adipor1	337.787	0.062823	0.644115	0.0975337	0.922303
Klhl12	33.9641	0.299541	0.634266	0.472264	0.636738
Rabif	11.8476	-1.14841	1.10147	-1.04261	0.297127
Kdm5b	38.6633	0.21848	0.633086	0.345103	0.730017
Ppp1r12b	488.962	0.240833	0.589484	0.40855	0.68287
Ube2t	2.09051	-0.886383	1.55906	-0.568537	0.569671
Ptpn7	5.42688	-3.33121	1.33473	-2.4958	0.0125673
Arl8a	36.877	-0.387466	1.28319	-0.301956	0.762686
Rnpep	23.0031	-2.60504	1.00022	-2.60447	0.00920174
Timm17a	60.1623	-0.198085	0.935515	-0.211739	0.832311
Shisa4	94.3889	-0.441676	0.862124	-0.512311	0.608433
Ipo9	76.2547	-0.415744	0.58024	-0.716503	0.473681
Nav1	55.7474	-1.12729	0.624658	-1.80466	0.0711282
Csrp1	20.9463	-1.27957	1.13378	-1.12859	0.25907
Phlda3	201.16	-0.246274	1.00472	-0.245118	0.806365
Tnni1	89.7653	-0.974387	0.760006	-1.28208	0.199815
Tnnt2	3.75719	-1.16731	1.39847	-0.834701	0.403886
Tmem9	5.48338	-0.852248	1.23113	-0.692248	0.488782
Cacna1s	1130.48	0.0955703	0.696895	0.137137	0.890922
Kif21b	14.1922	-1.28106	1.28163	-0.999556	0.317525
Camsap2	45.0761	-0.541773	0.784067	-0.690978	0.489579
Ddx59	7.67229	-0.393443	1.16425	-0.337937	0.73541
Kif14	1.80959	-2.90956	2.21642	-1.31273	0.189275
Zfp281	51.3854	0.679047	0.703295	0.965522	0.334284
Gm26930	6.07703	2.66741	2.16301	1.23319	0.217505
Ptprc	67.0821	-1.23729	0.861325	-1.4365	0.15086
Nek7	268.55	0.984712	0.636154	1.54792	0.121643
Dennd1b	49.3649	-0.423545	0.631088	-0.671134	0.502135
Zbtb41	52.496	0.726795	0.687466	1.05721	0.290417
Cfh	24.6146	0.610796	0.751445	0.812829	0.416316
Cdc73	69.4407	1.38968	0.708164	1.96237	0.0497196
B3galt2	12.4527	-0.92112	1.13229	-0.813499	0.415932
Glrx2	16.8649	0.210321	1.24751	0.168593	0.866117
Ro60	41.5043	0.579977	1.02645	0.565032	0.572052
Uchl5	20.1245	-0.217351	0.699902	-0.310545	0.756147
Gm29170	2.88819	0.224191	1.42427	0.157407	0.874924
Rgs2	8.5879	-1.41633	1.24847	-1.13446	0.256603
Pla2g4a	5.2904	-1.45534	1.26762	-1.14809	0.25093
Ptgs2	4.16268	-4.28468	1.70806	-2.50852	0.0121239
Odr4	36.7439	0.477308	0.645004	0.740008	0.459295
Tpr	135.015	-0.321135	0.676129	-0.474961	0.634815
Prg4	81.4094	-0.77642	1.50902	-0.514518	0.60689
Hmcn1	4.75123	-1.44123	1.24027	-1.16203	0.245223
Ivns1abp	180.509	0.225334	0.676536	0.33307	0.739081
Swt1	17.8639	0.393097	0.997602	0.394042	0.69355
Trmt1l	11.0867	0.0479575	0.894154	0.0536345	0.957226
Rnf2	20.9587	0.877276	0.804276	1.09077	0.275376
Fam129a	50.3859	-1.43064	1.27423	-1.12275	0.261546
Edem3	144.182	0.931729	0.748438	1.2449	0.213169
1700025G04Rik	107.15	0.360296	0.598145	0.602355	0.546938
Tsen15	2.64505	-0.247962	1.68172	-0.147445	0.88278
Colgalt2	2.37489	-0.307793	1.78606	-0.172331	0.863178
Rgl1	56.8665	-1.81577	0.589251	-3.08148	0.00205973
Arpc5	31.6176	-1.59694	1.17488	-1.35923	0.174074
Ncf2	23.3198	-3.04584	0.980648	-3.10595	0.00189668
Smg7	92.3479	-0.0433473	0.629932	-0.0688128	0.945139
Lamc2	8.16958	-0.815849	1.42465	-0.572666	0.566871
Lamc1	358.161	-0.29012	0.557223	-0.520654	0.602608
Dhx9	78.8054	-0.726158	0.615624	-1.17955	0.23818
Npl	2.8956	-3.70639	1.83009	-2.02525	0.0428417
Rgs16	2.71031	-0.905928	1.57711	-0.574423	0.565682
Rnasel	8.26646	-2.68944	1.10426	-2.4355	0.0148711
Teddm2	19.5786	2.97279	1.41003	2.10832	0.0350037
Glul	364.54	1.30558	0.886265	1.47313	0.140717
Ier5	34.1072	-0.483417	1.28252	-0.376926	0.706228
Mr1	10.5743	0.373545	1.23443	0.302605	0.762191
Stx6	34.9854	0.320011	0.920361	0.347701	0.728064
BC034090	2.3498	-0.938682	1.59194	-0.589647	0.555427
Xpr1	124.523	0.443758	0.550236	0.806486	0.419963
Acbd6	15.5146	0.731811	0.905169	0.80848	0.418814
Qsox1	37.1622	-0.547106	1.28552	-0.425591	0.670406
Cep350	136.137	-0.428293	0.591735	-0.723791	0.469194
Tor1aip1	196.859	0.691526	0.527382	1.31124	0.189776
Tor1aip2	92.4627	-0.11283	0.601379	-0.187619	0.851175
Soat1	31.2308	-3.29642	0.965079	-3.4157	0.000636186
Abl2	102.159	0.0699698	1.14481	0.061119	0.951264
Tor3a	30.6282	-2.06098	1.09407	-1.88378	0.0595952
Fam20b	80.5798	0.182574	0.581011	0.314235	0.753342
Ralgps2	2.91547	0.666202	1.58347	0.420722	0.673958
Angptl1	5.1617	-0.873358	1.20736	-0.723363	0.469457
Rasal2	49.1105	0.26024	0.932911	0.278955	0.780279
Sec16b	8.25282	-2.78805	1.17918	-2.3644	0.0180592
Pappa2	2.34991	-1.88703	1.68392	-1.12062	0.262449
Cop1	49.1036	0.279339	0.622408	0.448804	0.653573
4930523C07Rik	8.63458	-0.422084	1.30512	-0.323406	0.746388
Mrps14	16.353	0.859181	0.857849	1.00155	0.31656
Cacybp	22.771	-0.21231	1.23038	-0.172557	0.863
Rabgap1l	21.907	-0.866669	0.804448	-1.07735	0.281325
Rc3h1	96.4572	0.140426	0.726593	0.193266	0.846751
Zbtb37	39.3211	0.678022	0.869627	0.77967	0.435585
Gas5	6240.81	0.59596	1.09227	0.545617	0.585329
Dars2	11.3636	-1.67251	1.11279	-1.50299	0.132842
Klhl20	34.0554	0.503888	1.12473	0.448007	0.654148
Prdx6	73.6313	-0.331212	1.20823	-0.274129	0.783986
Suco	25.3384	-0.338982	0.817721	-0.414545	0.678475
Pigc	24.6206	0.985856	0.716297	1.37632	0.168722
Dnm3	24.8899	0.964249	0.905294	1.06512	0.28682
Dnm3os	14.1717	-1.64955	0.867036	-1.90251	0.057104
Eef1aknmt	19.4289	0.147431	0.757802	0.19455	0.845745
Vamp4	19.6737	0.475252	0.795558	0.597382	0.550252
Myoc	24.5025	0.169634	1.29648	0.130842	0.8959
Prrc2c	159.835	-0.490062	0.543123	-0.902304	0.366896
Fmo1	9.42338	-0.1064	0.851706	-0.124926	0.900582
Fmo2	54.9237	2.51372	0.862475	2.91454	0.00356212
Prrx1	46.1647	-1.03322	1.29441	-0.798215	0.424746
Gorab	4.96642	-0.996278	1.21949	-0.816961	0.413951
Mettl11b	13.3617	1.57636	1.17456	1.34209	0.179567
Kifap3	33.7514	-0.232688	0.73513	-0.316526	0.751603
Scyl3	16.5661	-0.153787	1.26378	-0.121687	0.903147
Sell	14.1074	-2.30517	1.14303	-2.01671	0.0437254
Selp	11.2123	1.16161	1.29129	0.899572	0.368348
F5	1.84747	-3.13538	1.91776	-1.63492	0.102065
Slc19a2	10.3655	0.01918	1.36763	0.0140242	0.988811
Ccdc181	8.19825	-0.428514	1.45109	-0.295305	0.767761
Blzf1	39.5806	0.308961	0.602635	0.512683	0.608173
Nme7	3.17544	-0.0393642	1.6608	-0.023702	0.98109
Atp1b1	80.9359	-0.556887	0.688494	-0.808848	0.418603
Dpt	52.6992	-0.788275	0.671157	-1.1745	0.240194
Gm20743	3.74361	0.518326	1.94087	0.267059	0.789424
Sft2d2	39.3378	-0.898681	1.25911	-0.713745	0.475385
Tiprl	30.4445	0.76925	0.772945	0.99522	0.319629
Gm38190	2.2095	-2.13308	1.86471	-1.14392	0.252655
Gpr161	5.79622	-1.74994	1.19362	-1.46608	0.142626
Dcaf6	284.884	0.697179	0.528568	1.31899	0.187171
Gm37864	6.84306	0.394701	1.16266	0.33948	0.734248
Mpc2	35.5092	0.313582	1.33638	0.23465	0.81448
Mpzl1	5.89469	0.0549347	1.27588	0.0430562	0.965657
Rcsd1	132.071	-0.375404	0.625271	-0.600385	0.54825
Creg1	52.4839	0.628203	0.709372	0.885575	0.375846
Pou2f1	40.9912	0.684612	0.839732	0.815275	0.414915
Dusp27	180.106	0.639806	0.81624	0.783845	0.433131
Ildr2	9.06729	-0.747161	1.13357	-0.659123	0.509817
Tada1	4.11519	-0.608973	1.29788	-0.469204	0.638924
Pogk	36.6442	0.347713	0.622431	0.558637	0.57641
Fam78b	2.50704	-2.36082	1.86422	-1.26638	0.205376
Uck2	90.8383	-0.256584	1.1598	-0.221231	0.824912
Tmco1	12.1079	-0.419648	1.15181	-0.364336	0.715607
Aldh9a1	11.9581	-2.21552	1.01836	-2.17558	0.0295865
Mgst3	84.6902	1.55545	0.606924	2.56284	0.0103819
Rxrg	26.6781	0.452362	0.692232	0.653483	0.513445
Pbx1	57.0398	0.0683407	0.647605	0.105528	0.915957
Rgs5	357.336	0.404988	0.669405	0.604997	0.545181
Rgs4	8.18069	0.634455	1.25489	0.505588	0.613146
Hsd17b7	11.4545	0.530124	1.33288	0.397728	0.690831
Ddr2	138.771	0.192008	0.819407	0.234326	0.814732
Uap1	65.0222	-0.226593	0.58992	-0.384108	0.700898
Uhmk1	84.4944	0.11024	0.717375	0.153672	0.877869
Olfml2b	13.3869	-1.51531	1.12747	-1.34399	0.178952
Atf6	124.799	0.351388	0.564368	0.622623	0.533532
Dusp12	2.3104	-1.11546	1.56014	-0.714974	0.474625
Fcgr2b	18.1114	-2.79767	0.973745	-2.87311	0.00406458
Fcgr4	4.65398	-4.45925	1.67114	-2.6684	0.00762143
Fcgr3	13.7747	-3.45609	1.01071	-3.41947	0.00062744
Sdhc	99.3737	-0.0757098	0.595125	-0.127217	0.898769
Mpz	20.175	0.126447	0.723591	0.174749	0.861277
Pcp4l1	14.3974	-1.12103	1.10808	-1.01168	0.311691
Tomm40l	7.3494	-0.776753	1.19714	-0.648842	0.516441
Fcer1g	15.2251	-3.75534	1.07888	-3.48078	0.000499957
Ndufs2	451.425	0.34404	0.746776	0.4607	0.645014
Adamts4	6.17977	-1.41665	1.23471	-1.14736	0.251234
B4galt3	13.031	-2.00193	1.08199	-1.85023	0.0642799
Ppox	19.9455	0.213321	0.944025	0.225969	0.821225
Usp21	11.8197	-0.551635	1.21749	-0.453091	0.650483
Ufc1	11.7741	-0.686872	1.13812	-0.603516	0.546165
Dedd	4.85329	-0.815607	1.31475	-0.620351	0.535026
Nit1	16.8101	-0.351601	0.997346	-0.352537	0.724436
Pfdn2	13.6689	0.862535	0.756854	1.13963	0.254439
Arhgap30	38.9909	-3.66006	1.00947	-3.62572	0.000288153
Usf1	33.9132	0.0536434	0.96024	0.0558646	0.95545
F11r	11.7954	0.397483	0.952462	0.417322	0.676443
Cd244a	4.18844	-4.29831	1.66608	-2.57989	0.00988314
Ly9	2.75174	-2.78361	1.60392	-1.73551	0.0826508
Slamf7	4.11011	-3.25949	1.61713	-2.0156	0.0438415
Cd48	5.77526	-2.89635	1.23944	-2.33681	0.0194489
Cd84	13.0433	-5.22176	1.30916	-3.98862	6.64589e-05
Gm10521	2.75117	-2.99346	1.72679	-1.73354	0.0829997
Vangl2	2.07812	-1.66697	1.65334	-1.00824	0.313339
Ncstn	65.1382	-0.304996	0.58956	-0.517327	0.604928
Copa	288.278	-0.213224	0.580429	-0.367357	0.713353
Pex19	79.6425	-0.300412	0.862901	-0.348142	0.727734
Dcaf8	352.292	0.308622	0.545449	0.565813	0.571521
Pea15a	51.1654	-0.908362	1.31605	-0.69022	0.490056
Casq1	1369.17	-0.4727	0.632523	-0.747325	0.454867
Igsf8	22.4032	-1.50468	1.11538	-1.34903	0.177329
Atp1a2	1830.09	0.324165	0.665179	0.487335	0.626021
Pigm	27.7386	0.114093	0.764624	0.149214	0.881385
Tagln2	36.7509	-2.23244	1.20312	-1.85554	0.0635187
Dusp23	12.47	0.33146	1.23165	0.26912	0.787838
Ackr1	3.71616	-1.01584	1.3069	-0.777291	0.436987
Cadm3	25.6779	-0.618509	0.692176	-0.893572	0.371551
Aim2	2.69694	-0.274863	1.49895	-0.18337	0.854508
Ifi213	5.59738	-4.75394	1.57159	-3.02492	0.00248695
Ifi209	7.72892	-3.14318	1.47868	-2.12566	0.0335314
Ifi208	1.74406	-3.04265	1.9459	-1.56362	0.117906
Ifi207	19.8546	-2.36645	1.26248	-1.87445	0.060868
Ifi204	33.0474	-1.78421	0.783004	-2.27867	0.0226867
Mndal	5.50704	-4.7263	1.57453	-3.00172	0.00268459
Ifi211	3.75567	-1.45998	1.2966	-1.126	0.260165
Ifi203	11.0372	-3.47084	1.19136	-2.91336	0.00357566
Ifi205	13.2663	-1.90331	1.03747	-1.83457	0.0665696
Grem2	2.81257	-1.34575	1.46896	-0.916125	0.359601
Fh1	175.699	0.256384	0.523535	0.489717	0.624334
Kmo	2.35106	-1.4217	1.87832	-0.756899	0.44911
Chml	5.57602	-1.3556	1.16625	-1.16235	0.245092
Cep170	69.7779	-0.319753	0.589753	-0.542181	0.587694
Sdccag8	8.90305	-1.0303	1.10437	-0.932926	0.350858
Akt3	24.6537	-0.747508	1.29424	-0.577565	0.563558
Zbtb18	114.022	0.260131	0.595528	0.436807	0.662252
Adss	22.356	-0.0115603	0.710115	-0.0162795	0.987011
Desi2	61.1878	-0.258513	0.866093	-0.298482	0.765335
Hnrnpu	259.776	-0.0206093	0.571746	-0.0360463	0.971245
Efcab2	6.72967	0.209225	1.25144	0.167188	0.867222
Kif26b	3.9348	-0.876079	1.29271	-0.677708	0.497957
Smyd3	9.85229	0.916284	1.14856	0.797765	0.425007
Tfb2m	9.73501	-0.0166346	1.18369	-0.0140532	0.988788
Cnst	105.235	0.711043	0.767126	0.926893	0.353982
Sccpdh	24.1534	-0.0719924	1.25997	-0.0571381	0.954435
Ahctf1	131.415	0.341669	0.537411	0.635769	0.524927
Cdc42bpa	85.2991	0.0717958	0.618304	0.116117	0.907559
Coq8a	626.796	0.0961426	0.585581	0.164183	0.869587
Psen2	14.1687	-0.978017	1.12984	-0.865624	0.386697
Itpkb	65.7877	-1.43688	1.29607	-1.10864	0.267585
Parp1	88.8121	-0.244633	0.581	-0.421055	0.673715
Lin9	4.10222	-1.1156	1.32258	-0.843502	0.398948
Acbd3	42.4707	-0.240868	0.718403	-0.335282	0.737412
H3f3a	16.7502	-0.954169	1.15479	-0.826271	0.408651
H3f3aos	2.66965	-0.662235	1.42604	-0.464388	0.64237
Sde2	21.013	0.100007	0.811791	0.123193	0.901955
Pycr2	24.5302	-0.18454	0.786209	-0.234721	0.814425
Tmem63a	29.2881	-0.869968	1.2215	-0.712214	0.476332
Ephx1	9.13627	-0.315627	1.38531	-0.227838	0.819772
Nvl	24.37	-0.982512	0.986929	-0.995524	0.319481
Cnih4	33.8733	0.493186	0.662158	0.744816	0.456383
Wdr26	303.124	0.250268	0.539244	0.464109	0.642569
Lbr	35.6254	-1.15422	1.21681	-0.948564	0.342843
Enah	66.252	0.121726	0.668131	0.182189	0.855434
Srp9	19.5821	0.454894	0.73675	0.617433	0.536949
Degs1	55.2682	-0.409327	0.57915	-0.706771	0.479709
Fbxo28	31.7044	0.0273514	1.29072	0.0211908	0.983093
Trp53bp2	16.4389	-0.356582	1.18249	-0.301552	0.762994
Capn2	132.225	-0.143874	0.567803	-0.253387	0.799969
Tlr5	4.2909	-4.42667	1.63106	-2.71399	0.00664791
Disp1	6.317	-1.82312	1.36615	-1.33449	0.182042
Brox	27.2051	-0.1169	0.690984	-0.169178	0.865656
Aida	21.6357	-0.712459	1.19535	-0.596025	0.551158
Mia3	215.097	0.433106	0.535443	0.808874	0.418588
Taf1a	8.44326	-0.141796	1.17117	-0.121072	0.903634
Dusp10	53.4061	-0.407247	0.670403	-0.607466	0.543542
Hlx	6.64741	0.269815	1.23895	0.217776	0.827603
Marc2	29.945	-0.539221	1.2538	-0.43007	0.667145
C130074G19Rik	19.8979	-0.0802335	0.819	-0.0979652	0.92196
Mark1	3.08456	-1.38596	1.43388	-0.966581	0.333753
Rab3gap2	53.1843	-0.656768	1.32307	-0.496396	0.619615
Gm34882	3.8501	2.23854	2.18031	1.02671	0.304557
Iars2	138.651	-0.0266202	0.530073	-0.0502198	0.959947
Bpnt1	12.0146	-1.02763	0.838221	-1.22597	0.22021
Eprs	252.155	0.212454	0.652795	0.325454	0.744838
Tgfb2	22.1938	-0.27822	1.23536	-0.225214	0.821812
Rrp15	6.99695	-1.01381	1.22516	-0.827489	0.40796
Gpatch2	23.5542	0.254399	0.696054	0.365488	0.714747
Esrrg	11.345	-1.6934	1.07956	-1.5686	0.116742
Ush2a	4.25038	2.08766	2.17042	0.96187	0.336115
Kctd3	18.1335	-0.249108	0.761197	-0.327259	0.743472
Cenpf	2.92136	-3.72711	1.76708	-2.10919	0.034928
Ptpn14	70.0756	0.0724246	0.679985	0.106509	0.915178
Gm26574	2.10483	-1.42199	1.63988	-0.867131	0.38587
Gm37422	5.8604	-1.09231	1.22201	-0.893858	0.371398
Smyd2	80.5655	0.486491	0.56582	0.859798	0.389901
Prox1	9.50426	0.0296286	1.20265	0.024636	0.980345
Rps6kc1	42.3932	-0.224708	0.759477	-0.295872	0.767328
Angel2	43.5522	-0.177651	1.32474	-0.134103	0.893321
Vash2	2.86629	-1.59668	1.43516	-1.11255	0.265904
Flvcr1	23.1577	-0.44666	1.01692	-0.439229	0.660496
Tatdn3	11.5355	0.547315	1.11591	0.490464	0.623805
Atf3	35.4044	0.379434	1.44608	0.262389	0.793022
Nenf	20.3773	-0.495594	0.80067	-0.618974	0.535933
Pacc1	5.16353	-0.976449	1.3115	-0.744528	0.456557
Ppp2r5a	74.5073	-0.350538	0.824469	-0.425168	0.670714
Dtl	4.08435	-3.24341	1.64288	-1.97422	0.0483566
Ints7	30.4374	0.854408	0.928505	0.920197	0.35747
Lpgat1	79.094	0.343764	0.65925	0.521447	0.602055
Slc30a1	22.9813	-0.31758	0.900825	-0.352544	0.724431
Traf5	3.30925	-3.92656	1.73184	-2.26728	0.0233733
Rcor3	27.0364	-0.0736433	0.644933	-0.114188	0.909089
Hhat	1.86054	-3.13736	1.98806	-1.5781	0.114542
Sertad4	6.84848	-2.6546	1.28949	-2.05864	0.0395283
Utp25	29.9936	0.952974	0.954437	0.998467	0.318053
Irf6	2.42411	-1.28789	1.88671	-0.682613	0.494852
A130010J15Rik	3.54952	-1.81577	1.38676	-1.30937	0.19041
Traf3ip3	5.16667	-0.929182	1.84698	-0.503082	0.614907
Hsd11b1	8.73092	-0.650242	1.13945	-0.570664	0.568227
G0s2	6.79703	0.214783	1.30122	0.165063	0.868895
Plxna2	34.6502	-0.693938	1.25873	-0.551301	0.581428
Cd34	94.0614	-0.186717	0.822689	-0.226959	0.820456
Gm16897	2.00267	-1.9331	1.90884	-1.01271	0.311201
A330023F24Rik	53.0231	0.562106	0.842299	0.667348	0.50455
Gm37027	5.88238	2.09976	1.37964	1.52197	0.128017
Cd46	12.304	1.39579	1.10589	1.26214	0.206897
Cr1l	28.1839	-0.0662984	0.703723	-0.0942109	0.924942
Fam171a1	9.27056	-1.59088	1.11132	-1.43152	0.152281
Nmt2	24.1573	-0.976677	0.996771	-0.979841	0.327164
Rpp38	1.88494	-1.18844	1.69233	-0.702253	0.482521
Dclre1c	13.3146	-0.917711	0.837497	-1.09578	0.273176
Suv39h2	2.45389	-1.75191	1.56899	-1.11658	0.264172
Hspa14	16.4327	-0.806829	0.805345	-1.00184	0.31642
Gm45902	2.85322	-1.60173	1.45268	-1.10261	0.270198
Cdnf	30.9778	0.151851	0.764204	0.198704	0.842494
Fam107b	14.5908	-1.81737	1.0809	-1.68135	0.0926958
Frmd4a	19.5845	-2.33632	1.12077	-2.08456	0.0371089
Prpf18	72.6258	0.227256	0.567064	0.40076	0.688597
Sephs1	39.5751	0.556969	0.753207	0.739464	0.459625
Phyh	143.1	0.682402	0.547619	1.24613	0.212718
Mcm10	2.57105	-2.64694	1.71592	-1.54258	0.122933
Optn	77.1775	0.735878	0.657188	1.11974	0.262826
Ccdc3	13.6017	0.399236	1.12772	0.354021	0.723323
Camk1d	14.9005	-2.21402	0.832318	-2.66007	0.00781248
Cdc123	36.1029	0.533374	0.620291	0.859876	0.389857
Nudt5	7.77915	-0.607051	1.17879	-0.514977	0.606569
Sec61a2	26.5944	0.131083	0.870149	0.150644	0.880256
Dhtkd1	2.25465	1.44784	1.65877	0.872841	0.38275
Upf2	37.707	-0.0399599	0.628365	-0.0635934	0.949294
Echdc3	4.33748	-0.739617	1.40006	-0.528277	0.597307
Usp6nl	17.5759	-0.71837	1.17548	-0.61113	0.541114
Celf2	92.8565	-0.323345	0.733427	-0.440868	0.659308
Taf3	11.2019	-0.248141	1.00089	-0.24792	0.804196
Atp5c1	353.081	0.211816	0.597525	0.354489	0.722972
Kin	8.92325	-0.0875561	0.878518	-0.0996634	0.920612
Itih5	52.3257	-0.177543	0.714384	-0.248525	0.803728
Prkcq	91.042	0.0139757	0.576202	0.0242549	0.980649
Pfkfb3	339.471	1.23285	0.826673	1.49134	0.135872
Gm10851	2.12656	-0.99627	1.8479	-0.539135	0.589794
Rbm17	3.98371	0.10051	1.36868	0.0734356	0.941459
Il15ra	20.9567	0.630177	0.910761	0.691923	0.488985
Fbh1	40.5686	-0.469008	0.656495	-0.714412	0.474973
Ankrd16	16.0093	-0.376681	1.20772	-0.311894	0.755121
Itga8	1.89858	-0.899956	1.9914	-0.45192	0.651327
Mindy3	18.8674	-1.2916	1.13294	-1.14004	0.254271
Pter	9.11427	-0.0325044	1.1767	-0.0276233	0.977963
Rsu1	33.7782	0.194487	0.773391	0.251473	0.801449
Trdmt1	4.53066	-0.985217	1.32365	-0.744318	0.456684
Vim	564.331	-1.59087	0.627935	-2.5335	0.011293
St8sia6	2.27984	1.0132	1.56813	0.646117	0.518203
Hacd1	9.32187	-1.1123	1.29713	-0.857507	0.391165
Stam	37.3876	0.148917	0.632946	0.235276	0.813995
Mrc1	97.4517	-3.30868	0.628685	-5.26287	1.41827e-07
Nsun6	3.39354	-1.25626	1.36981	-0.917102	0.359089
Arl5b	35.9342	-0.228657	0.933541	-0.244936	0.806506
Plxdc2	27.8085	0.109193	0.713089	0.153126	0.878299
Mllt10	45.2264	0.50713	0.790448	0.641572	0.521151
Dnajc1	32.4838	-0.715309	1.0532	-0.679174	0.497028
Commd3	29.3264	0.494139	0.826998	0.597509	0.550168
Bmi1	36.0321	0.316317	0.929251	0.3404	0.733555
Pip4k2a	17.529	-2.29217	1.08507	-2.11247	0.0346464
Msrb2	4.43703	0.410259	1.39239	0.294643	0.768266
Otud1	70.4106	1.69917	0.915768	1.85545	0.0635314
Etl4	86.2708	0.211707	0.580894	0.36445	0.715522
Arhgap21	46.1323	-0.23151	0.589823	-0.392507	0.694684
Gm13375	2.03486	0.705549	1.63646	0.431143	0.666364
Thnsl1	5.48625	-1.21775	1.20216	-1.01296	0.311077
Apbb1ip	25.9953	-2.19345	1.05288	-2.08329	0.0372247
Pdss1	7.86747	-0.0386475	1.22907	-0.0314446	0.974915
Abi1	70.8795	-0.191895	0.647089	-0.296551	0.76681
Acbd5	35.2697	0.60073	0.656708	0.91476	0.360318
Yme1l1	132.451	0.538207	0.586959	0.916942	0.359173
Spopl	45.4895	0.720832	0.723214	0.996706	0.318907
Hnmt	1.62508	-1.45544	1.97679	-0.736262	0.461571
Il1rn	11.5553	-3.92642	1.19631	-3.28212	0.00103029
Psd4	12.9457	-2.42858	1.15602	-2.10081	0.0356577
Ehmt1	34.6895	-0.827889	0.951388	-0.870191	0.384196
Arrdc1	15.0984	-0.0760943	1.15813	-0.0657044	0.947613
Zmynd19	20.2441	0.098342	0.727036	0.135264	0.892403
Dph7	3.87204	-0.969926	1.31038	-0.740187	0.459187
Mrpl41	9.96435	0.654595	1.31856	0.496446	0.61958
Pnpla7	78.4186	-0.523386	0.942483	-0.555327	0.578671
Nsmf	23.5977	0.00487102	1.00788	0.00483295	0.996144
Tor4a	8.42061	-2.12054	1.15996	-1.82811	0.0675324
Nelfb	19.6069	-1.12713	1.17631	-0.958192	0.337966
Tubb4b	104.087	-0.493383	0.712871	-0.692107	0.48887
Ndor1	17.9878	-0.282699	0.82692	-0.34187	0.732449
Tprn	3.55836	-0.363813	1.35329	-0.268836	0.788056
Ssna1	11.8885	-1.00255	1.1765	-0.852147	0.394133
Anapc2	74.2584	-0.517562	0.598147	-0.865276	0.386887
Man1b1	32.9514	-1.13346	1.04164	-1.08816	0.276527
Dpp7	6.30942	-1.03149	1.20709	-0.854525	0.392814
Uap1l1	22.1853	-2.30915	1.02728	-2.24783	0.0245869
Entpd2	5.28271	-0.262969	1.36853	-0.192155	0.847621
Npdc1	13.3102	-0.432424	0.794327	-0.544391	0.586173
Abca2	67.3591	0.269602	0.58935	0.457457	0.647342
Paxx	5.71471	-0.786757	1.2542	-0.627298	0.530464
Fbxw5	55.3918	0.212868	0.706525	0.301289	0.763194
Traf2	29.7593	-0.909294	1.24036	-0.73309	0.463503
Edf1	34.9703	0.12465	0.667784	0.186662	0.851926
Mamdc4	6.67872	0.346084	1.2489	0.277111	0.781695
Rabl6	97.6565	-0.27248	1.43608	-0.189738	0.849514
Tmem141	4.28705	-2.03107	1.26865	-1.60096	0.109385
Camsap1	68.6042	0.40484	0.588337	0.688109	0.491384
Ubac1	198.421	0.270625	0.553396	0.489026	0.624823
Nacc2	34.8819	-0.979372	1.25028	-0.783324	0.433437
Tmem250-ps	26.7234	-0.193277	0.727913	-0.265522	0.790607
Qsox2	7.46672	-0.441031	1.15668	-0.381291	0.702987
Gpsm1	7.17733	-0.84927	1.2497	-0.679577	0.496772
Dnlz	14.8919	-0.731018	1.19425	-0.612117	0.54046
Card9	9.75688	-3.35712	1.1438	-2.93505	0.00333492
Snapc4	10.7205	-0.872146	1.13507	-0.768365	0.44227
Entr1	22.1535	-0.0392443	0.749961	-0.0523285	0.958267
Pmpca	133.24	0.184002	0.556796	0.330465	0.741048
Inpp5e	15.9355	-0.464025	1.18909	-0.390236	0.696362
Sec16a	110.702	-0.45181	0.603613	-0.74851	0.454153
Notch1	53.2367	-1.7902	1.22202	-1.46495	0.142935
Egfl7	82.4558	0.209308	0.74908	0.27942	0.779922
Agpat2	10.9162	-0.674629	1.24771	-0.540694	0.588719
Dipk1b	5.92708	1.03682	1.72924	0.599582	0.548785
Surf6	19.1187	-0.557052	0.916701	-0.60767	0.543406
Med22	19.5729	-0.819332	1.17109	-0.69963	0.484159
Rpl7a	425.276	0.352436	0.994401	0.35442	0.723024
Surf1	6.20601	-0.990512	1.20586	-0.821417	0.411409
Surf2	8.66894	-1.10168	1.11706	-0.986227	0.324021
Surf4	201.029	-0.0416347	0.583655	-0.0713345	0.943132
Rexo4	10.4842	-0.53184	1.14371	-0.465015	0.641921
Cacfd1	34.727	0.315308	0.826532	0.381483	0.702845
Slc2a6	6.26521	-2.23943	1.21214	-1.8475	0.0646742
Adamtsl2	7.20878	0.569569	1.41153	0.403513	0.686571
Sardh	1.86043	-1.78252	1.95237	-0.913003	0.361241
Vav2	15.3981	-1.20108	1.08055	-1.11155	0.266331
Brd3	42.3178	-0.0927203	0.678752	-0.136604	0.891344
Wdr5	21.8034	-0.677117	1.20949	-0.559839	0.575589
Rxra	238.203	0.416702	0.668045	0.623764	0.532783
Col5a1	205.459	-1.55868	0.658163	-2.36823	0.0178735
Olfm1	14.7444	-2.1113	1.04903	-2.01262	0.044155
Ppp1r26	8.84372	0.133129	1.05976	0.125621	0.900032
Mrps2	16.0243	-0.200512	0.826096	-0.242722	0.808221
Ralgds	23.7297	-0.441248	0.907396	-0.48628	0.626769
Gtf3c5	15.9388	-1.05277	1.14071	-0.92291	0.356054
Tsc1	135.237	0.41415	0.533119	0.776843	0.437251
Gtf3c4	133.105	1.43969	0.789189	1.82427	0.0681118
Ddx31	7.29872	-0.372111	1.17882	-0.315664	0.752257
Ttf1	11.632	-0.839514	1.13718	-0.738243	0.460367
Setx	99.5697	-0.257438	0.616274	-0.417733	0.676142
Ntng2	5.49769	-1.03809	1.20404	-0.862169	0.388595
6530402F18Rik	5.41947	-1.10258	1.18156	-0.933155	0.35074
Med27	18.2918	1.01423	0.969211	1.04644	0.295356
Rapgef1	453.037	0.27955	0.53581	0.521733	0.601856
Trub2	23.7287	-1.10688	1.15887	-0.955133	0.33951
Coq4	5.01946	-0.802717	1.21448	-0.660956	0.508641
Slc27a4	29.533	-0.854417	0.673083	-1.26941	0.204296
Urm1	12.0465	-0.694908	1.1281	-0.615999	0.537895
Cercam	6.48182	-1.23176	1.24779	-0.987152	0.323568
Odf2	52.4119	0.475792	0.887776	0.535937	0.592002
Gle1	20.966	-0.763134	1.19278	-0.639793	0.522307
Sptan1	169.671	-0.400029	0.540539	-0.740054	0.459267
Wdr34	7.24311	-1.98185	1.1058	-1.79223	0.0730965
Set	91.9588	-0.0532384	0.592732	-0.0898187	0.928431
Pkn3	6.48703	-2.97929	1.27656	-2.33384	0.0196043
Zdhhc12	4.17094	-1.97726	1.35443	-1.45984	0.144333
Zer1	60.0864	0.494355	0.687374	0.719193	0.472022
Tbc1d13	36.6662	-1.44787	0.769575	-1.88139	0.0599192
Endog	8.07413	-0.67112	1.16171	-0.577699	0.563467
Spout1	7.33044	-0.845325	1.176	-0.718812	0.472257
Kyat1	8.22916	-0.985652	1.1624	-0.847945	0.396468
Lrrc8a	43.0403	-0.256805	1.33587	-0.192238	0.847556
Phyhd1	22.4421	1.13122	0.717393	1.57685	0.114831
Dolk	29.276	0.124864	0.696275	0.179332	0.857677
Nup188	25.8462	-1.50725	1.14992	-1.31074	0.189946
Sh3glb2	39.7514	-0.136371	0.813156	-0.167706	0.866815
Miga2	21.9944	-0.197261	0.714789	-0.27597	0.782571
Dolpp1	11.0362	-0.0632644	0.833971	-0.0758593	0.939531
Crat	261.418	0.443702	0.685065	0.647679	0.517193
Ptpa	49.9225	-0.865933	0.910011	-0.951564	0.341318
Ier5l	6.03754	-1.36627	1.23586	-1.10552	0.268935
Ntmt1	12.9665	-0.472038	1.19177	-0.396082	0.692045
Asb6	26.19	0.993162	0.815752	1.21748	0.223422
Ptges	4.31308	-1.48375	1.32401	-1.12065	0.262437
Tor1b	35.9112	-0.7805	1.25046	-0.624169	0.532517
Tor1a	7.18837	-0.178298	1.33542	-0.133515	0.893786
BC005624	14.1676	-1.34559	1.11909	-1.20239	0.229213
Usp20	35.9057	-0.490268	0.928373	-0.528093	0.597434
Fnbp1	39.5084	-1.72589	1.29629	-1.33141	0.183055
D330023K18Rik	1.5897	-2.69339	2.07317	-1.29917	0.193887
Gpr107	70.9939	-0.0914635	0.673473	-0.135809	0.891972
Ncs1	18.0362	-0.986353	1.13406	-0.869756	0.384434
Hmcn2	197.082	-0.942174	0.578947	-1.62739	0.103653
Fubp3	26.8958	-0.161564	0.726618	-0.222351	0.824041
Exosc2	7.52383	-0.209769	1.25674	-0.166915	0.867437
Abl1	91.7028	-0.695739	0.873661	-0.796349	0.425829
Aif1l	13.3671	-0.645629	0.860861	-0.74998	0.453267
Nup214	24.9269	-1.22368	1.18766	-1.03033	0.302856
Fam78a	16.6743	-1.48908	1.3177	-1.13006	0.258451
Plpp7	53.3627	-1.02559	1.35083	-0.759224	0.447718
Prrc2b	227.182	-0.428829	1.09711	-0.390872	0.695892
Pomt1	14.6694	-1.12492	1.118	-1.00619	0.314322
Uck1	3.97823	-1.00498	1.77949	-0.564756	0.57224
Swi5	38.7494	-0.284747	0.853405	-0.33366	0.738636
Golga2	121.712	-0.389158	0.560193	-0.694687	0.487252
Dnm1	10.6685	-1.69938	1.25032	-1.35915	0.174098
Ciz1	39.3159	-0.0289752	0.706851	-0.0409919	0.967302
1110008P14Rik	7.63556	-0.139789	1.20363	-0.11614	0.907542
Lcn2	41.4589	3.35797	0.990364	3.39064	0.000697291
Ptges2	28.9277	-0.0617601	0.750483	-0.0822938	0.934413
Slc25a25	70.8406	0.207595	0.568434	0.365205	0.714958
Naif1	7.38206	-1.15834	1.12267	-1.03178	0.302177
Fam102a	18.7896	-0.606654	1.17501	-0.516298	0.605647
Dpm2	8.35082	-1.58697	1.19744	-1.32531	0.185069
St6galnac4	50.7211	-0.0523914	1.37385	-0.0381348	0.96958
St6galnac6	31.9158	0.0426354	0.755608	0.0564253	0.955003
Ak1	1341.38	-0.374013	0.712889	-0.524644	0.599831
Eng	68.3249	-0.585116	0.58514	-0.999959	0.317331
Fpgs	15.3534	-1.7522	1.09215	-1.60436	0.108635
Cdk9	21.5562	-1.00074	1.1681	-0.856727	0.391596
Sh2d3c	12.5381	-0.625798	1.15744	-0.540675	0.588732
Tor2a	9.85654	-1.3525	1.13959	-1.18683	0.235295
Ptrh1	3.30502	-1.36952	1.44702	-0.946446	0.343921
Cfap157	1.76664	-0.722388	1.66561	-0.433709	0.6645
Stxbp1	5.78552	-1.0375	1.47649	-0.702681	0.482254
Fam129b	112.192	-2.10085	1.34364	-1.56354	0.117925
Lrsam1	18.0861	-0.397186	0.930103	-0.427035	0.669354
Rpl12	69.4464	-0.162003	1.06073	-0.152728	0.878613
Slc2a8	11.0167	-0.652136	1.14554	-0.569284	0.569163
Garnl3	1.7577	-2.88155	1.95472	-1.47415	0.140442
Ralgps1	9.45037	-1.5108	1.12911	-1.33805	0.180882
Angptl2	65.2521	-1.41697	0.95448	-1.48455	0.137664
Zbtb34	23.4614	-0.251059	0.974696	-0.257576	0.796734
Zbtb43	20.5125	-0.382216	1.27456	-0.299881	0.764268
Mvb12b	63.4326	-0.183846	0.596227	-0.308349	0.757817
Pbx3	20.8032	0.985495	0.950116	1.03724	0.299625
C79798	1.76664	-0.722388	1.66561	-0.433709	0.6645
Mapkap1	34.3221	-0.40561	1.3259	-0.305912	0.759672
Gapvd1	102.406	-0.10256	0.597949	-0.17152	0.863815
Hspa5	452.585	-0.23489	0.683899	-0.343457	0.731254
Rabepk	3.89598	-0.852453	1.28091	-0.665506	0.505727
Fbxw2	66.6971	0.367355	0.556348	0.660298	0.509063
Psmd5	22.7345	-0.548339	1.24757	-0.439524	0.660282
Traf1	4.29943	-1.60611	1.2646	-1.27005	0.204066
Cntrl	22.5639	-1.04003	1.16247	-0.894674	0.370961
Rab14	147.997	0.537352	0.715541	0.750972	0.452669
Gsn	985.197	0.284852	0.560889	0.507859	0.611552
Stom	118.219	-0.103068	0.703261	-0.146558	0.883481
Ggta1	24.0648	-0.592406	1.25347	-0.472612	0.63649
Dab2ip	113.408	0.13517	0.890776	0.151744	0.879389
Ttll11	4.6139	-0.536568	1.31738	-0.4073	0.683788
Ndufa8	56.5218	-0.318461	0.785392	-0.40548	0.685125
Lhx6	3.08523	-1.93726	1.44831	-1.3376	0.181026
Rbm18	46.4846	0.523403	0.682819	0.766532	0.44336
Mrrf	14.6472	0.096057	0.776174	0.123757	0.901508
Ptgs1	7.58919	-2.23951	1.55591	-1.43936	0.150049
Pdcl	28.4368	-0.2167	0.647315	-0.334767	0.737801
Rc3h2	153.686	0.406275	0.591927	0.68636	0.492486
Zbtb6	22.2183	0.874234	1.01743	0.85926	0.390197
Zbtb26	7.01319	-1.57693	1.28294	-1.22916	0.219013
Rabgap1	79.5341	0.300695	0.584798	0.514187	0.607122
Strbp	33.0349	0.316092	0.62291	0.507443	0.611844
Gpr21	1.88369	-0.605011	1.61677	-0.374209	0.708248
Dennd1a	40.4432	-0.696035	0.67868	-1.02557	0.305093
Nek6	27.2323	-1.13889	1.19268	-0.954906	0.339625
Psmb7	57.1478	-0.253459	1.35824	-0.186609	0.851967
Nr6a1	6.55747	-0.273388	1.28803	-0.212253	0.83191
Olfml2a	5.85088	-1.77163	1.25698	-1.40943	0.158709
Rpl35	22.1484	-0.265117	1.25283	-0.211614	0.832408
Arpc5l	37.4693	0.778455	0.700221	1.11173	0.266256
Golga1	27.7909	0.105374	0.660758	0.159475	0.873295
Scai	10.3148	-0.177092	1.16928	-0.151454	0.879618
Ppp6c	49.7106	0.107931	0.808951	0.133421	0.893861
Arhgap15	3.79767	-2.75018	1.40963	-1.951	0.0510572
Gtdc1	21.0394	0.77139	0.802567	0.961152	0.336476
Zeb2	206.71	-1.60467	0.595551	-2.69443	0.00705088
Acvr2a	44.283	-0.0517675	0.647975	-0.0798913	0.936324
Orc4	24.6742	0.472468	0.675252	0.69969	0.484121
Mbd5	34.4108	-0.82579	0.760866	-1.08533	0.277776
Epc2	47.6491	0.653118	0.606053	1.07766	0.281186
Mmadhc	54.4664	0.122695	0.896312	0.136888	0.891119
Rnd3	10.2061	-1.14779	1.09787	-1.04547	0.295806
Rbm43	1.99028	-3.10561	1.92291	-1.61506	0.106297
Nmi	7.71267	-2.31037	1.19764	-1.9291	0.0537189
Tnfaip6	4.98872	-3.7483	1.46869	-2.55214	0.0107063
Rif1	95.9265	0.935357	0.688114	1.3593	0.17405
Neb	11961.7	0.206255	0.548563	0.375991	0.706923
Arl5a	78.131	0.478626	0.620999	0.770737	0.440863
Stam2	28.2687	-1.12232	1.23609	-0.907965	0.363897
Fmnl2	42.6381	0.489218	0.892816	0.547949	0.583727
Prpf40a	96.0462	0.494951	0.634324	0.78028	0.435226
Arl6ip6	5.08665	-1.6982	1.19336	-1.42304	0.154724
Gpd2	140.967	-0.462401	0.850443	-0.543718	0.586636
Cytip	13.0997	-2.3322	1.14132	-2.04342	0.0410109
Acvr1	8.9112	-1.49717	1.24529	-1.20227	0.22926
Pkp4	23.4339	-0.357096	1.31149	-0.272282	0.785405
Tanc1	30.5492	-0.688763	1.24405	-0.553645	0.579822
Wdsub1	23.884	-0.379208	0.708137	-0.5355	0.592304
Baz2b	41.8354	-0.579163	0.607923	-0.952692	0.340746
March7	95.3558	0.0612138	0.627955	0.0974812	0.922344
Cd302	21.6867	0.193676	0.901624	0.214808	0.829917
Pla2r1	4.91788	-0.853519	1.33602	-0.638854	0.522918
Itgb6	44.8112	-0.514017	0.658336	-0.780782	0.434931
Rbms1	58.9128	-1.67306	1.2675	-1.31997	0.186845
Tank	23.6036	-0.34488	1.23684	-0.27884	0.780368
Psmd14	59.4596	0.374725	0.587671	0.637644	0.523705
Dpp4	5.97813	-1.31953	1.23717	-1.06657	0.286164
Fap	6.9741	-1.92892	1.19562	-1.61332	0.106674
Ifih1	16.3151	-2.568	1.00207	-2.56269	0.0103864
Fign	2.04025	-1.34496	1.71247	-0.785394	0.432223
Grb14	3.29839	0.140104	1.5744	0.0889888	0.929091
Cobll1	18.5374	1.19376	0.796518	1.49872	0.133946
Scn2a	2.25919	-1.81772	1.57747	-1.1523	0.249197
Ttc21b	5.52701	-1.75797	1.20212	-1.46239	0.143635
Scn7a	27.3394	-0.9805	0.8316	-1.17905	0.238377
Xirp2	3361.57	0.564808	0.554692	1.01824	0.308565
B3galt1	1.65141	-1.22922	2.19716	-0.559458	0.575849
Stk39	4.87983	-1.61167	1.20389	-1.33872	0.180663
Cers6	29.6429	-1.20459	1.15424	-1.04362	0.296663
Dhrs9	3.78566	-3.49422	1.66953	-2.09293	0.0363552
Bbs5	3.33884	-0.149584	1.52528	-0.0980695	0.921877
Klhl41	953.852	0.237801	0.519429	0.457813	0.647087
Fastkd1	25.7851	0.422347	0.838581	0.503644	0.614511
Ppig	15.9398	-0.650852	0.860195	-0.756633	0.44927
Phospho2	13.9463	0.186848	0.793871	0.235363	0.813927
Klhl23	15.0173	-0.67011	1.18896	-0.56361	0.57302
Ssb	48.3605	-0.385252	0.673167	-0.572298	0.56712
Mettl5	3.50934	-0.871791	1.31752	-0.661689	0.50817
Ubr3	409.316	0.611442	0.536632	1.13941	0.254534
Gorasp2	125.082	0.263918	0.542603	0.486392	0.626689
Tlk1	51.0819	-0.101455	1.3567	-0.0747804	0.940389
Mettl8	3.52257	0.404654	1.62602	0.248861	0.803468
Dcaf17	20.9521	0.869081	1.18827	0.731382	0.464546
Dync1i2	70.5584	0.0655742	0.54829	0.119598	0.904802
Slc25a12	317.719	0.478243	0.618789	0.77287	0.439599
Hat1	8.22175	-1.20262	1.12122	-1.0726	0.28345
Metap1d	26.018	0.677578	0.849449	0.797668	0.425063
Itga6	64.3796	-0.628301	0.596747	-1.05288	0.292397
Pdk1	75.3694	-0.123623	0.564895	-0.218843	0.826772
Rapgef4	2.71319	-1.72689	1.80439	-0.957051	0.338542
Map3k20	792.746	0.604324	0.496096	1.21816	0.223164
Cdca7	3.46388	-2.94599	1.77993	-1.65511	0.0979014
Sp3	81.9512	0.103825	0.772816	0.134346	0.893129
Ola1	48.5186	0.45938	0.680853	0.674713	0.499858
Cir1	1.69244	-1.56777	2.01811	-0.776853	0.437246
Scrn3	30.1952	-0.147767	1.27932	-0.115504	0.908045
Gpr155	14.1346	-0.126578	1.20111	-0.105384	0.916071
Wipf1	33.4358	-2.26947	1.10136	-2.0606	0.0393408
Chrna1	18.0443	-1.19408	1.14071	-1.04679	0.295198
Chn1	1.7577	-2.88155	1.95472	-1.47415	0.140442
Atf2	27.3535	0.328548	0.716517	0.458535	0.646568
Atp5g3	198.086	0.250828	0.637215	0.393631	0.693853
Lnpk	55.4511	0.0665356	0.670143	0.0992857	0.920911
Hoxd10	2.41304	0.340751	2.11265	0.161291	0.871864
Hoxd9	12.0038	0.525735	1.30823	0.401869	0.687781
Hoxd8	24.1274	-0.115468	1.24589	-0.0926792	0.926158
Mtx2	12.7523	-0.544647	1.1496	-0.473772	0.635662
Hnrnpa3	8.61136	-0.457867	1.16852	-0.391833	0.695182
Nfe2l2	98.3696	0.982172	0.681245	1.44173	0.149378
E030042O20Rik	2.03889	0.264443	1.72928	0.152921	0.878461
Agps	79.9893	0.0703121	0.698437	0.100671	0.919812
Ttc30b	4.48631	0.502177	1.60178	0.313512	0.753892
Rbm45	8.47122	-0.19128	1.16522	-0.164158	0.869607
Osbpl6	32.9228	-0.215704	1.28582	-0.167756	0.866775
Prkra	2.63469	-2.9343	1.76435	-1.66311	0.0962914
Fkbp7	5.734	-1.0099	1.46781	-0.688031	0.491433
Plekha3	46.0621	0.875197	0.903932	0.968211	0.332939
Ttn	90399.5	0.0636767	0.519595	0.122551	0.902463
Ccdc141	10.421	-0.183021	1.19258	-0.153466	0.87803
Sestd1	26.355	-0.765857	1.2246	-0.625394	0.531713
Gm13943	1.83478	-3.11583	2.21903	-1.40414	0.160277
Cwc22	19.2578	-0.274653	1.02278	-0.268537	0.788286
Ube2e3	23.1856	-0.138199	0.778981	-0.17741	0.859186
Itga4	23.5021	-2.12015	1.41721	-1.496	0.134653
Itprid2	61.9668	0.270781	0.801666	0.337773	0.735535
Pde1a	3.14789	-1.08927	1.41156	-0.771677	0.440306
Dnajc10	66.7506	0.232945	0.720272	0.323412	0.746383
Frzb	2.40268	-2.54795	1.64877	-1.54536	0.122258
Nckap1	120.453	0.323037	0.560971	0.575853	0.564715
Dusp19	5.8104	-0.859486	1.41434	-0.607693	0.543391
Nup35	9.08113	2.19569	1.42215	1.54392	0.122608
Zc3h15	52.6885	0.224978	0.59634	0.377264	0.705977
Itgav	102.863	-0.502667	0.593575	-0.846847	0.39708
Fam171b	3.01804	-0.473462	1.39043	-0.340516	0.733468
Calcrl	23.5797	-0.186844	1.23439	-0.151366	0.879687
Tfpi	4.54096	-0.999809	1.23688	-0.808331	0.4189
Ctnnd1	61.2318	-0.417864	0.674257	-0.61974	0.535429
Selenoh	2.43612	-0.670776	1.62294	-0.41331	0.679379
Tmx2	14.9623	-0.194325	0.944292	-0.205789	0.836956
Med19	7.65056	0.0310773	1.07199	0.0289902	0.976872
Zdhhc5	114.474	-0.0565914	0.693553	-0.0815964	0.934968
Clp1	4.78067	-0.19546	1.16302	-0.168062	0.866535
Serping1	121.314	-0.0698378	0.630413	-0.110781	0.91179
Ube2l6	17.3146	0.0884095	1.23604	0.0715263	0.942979
Smtnl1	31.0497	-0.363403	1.08132	-0.336073	0.736816
Timm10	23.7839	0.92925	0.913727	1.01699	0.309159
Slc43a1	37.3862	1.60143	0.94091	1.702	0.0887545
Slc43a3	30.9203	-0.479851	1.27866	-0.375276	0.707455
Ssrp1	68.1136	-0.330179	0.583704	-0.565662	0.571624
Tnks1bp1	53.9166	-1.22006	1.28147	-0.952079	0.341057
Aplnr	21.4752	-2.78072	1.13814	-2.44322	0.014557
Ptprj	35.3869	-2.49426	0.796859	-3.13011	0.00174739
4933423P22Rik	3.96855	-4.21755	1.65692	-2.54541	0.0109148
Nup160	25.6629	-0.198899	0.68729	-0.289396	0.772278
Fnbp4	42.1158	-0.187093	0.700326	-0.267151	0.789353
Mtch2	82.3731	-0.0558753	0.635226	-0.0879613	0.929907
C1qtnf4	2.44993	1.68121	2.01367	0.8349	0.403774
Ndufs3	54.5208	0.115773	0.676588	0.171113	0.864135
Kbtbd4	4.87847	-0.943113	1.24725	-0.756153	0.449557
Ptpmt1	7.00385	0.0997067	1.30328	0.0765042	0.939018
Celf1	139.605	-0.0538641	0.711864	-0.0756663	0.939685
Rapsn	11.4052	-0.694977	1.16697	-0.59554	0.551483
Psmc3	254.041	0.740062	0.582839	1.26975	0.204172
Slc39a13	27.4484	-1.24356	1.17054	-1.06239	0.28806
Spi1	15.3672	-3.69415	1.19456	-3.09248	0.00198493
Madd	17.3896	-2.58793	1.07309	-2.41166	0.0158803
Nr1h3	12.8735	0.0499534	1.20432	0.0414784	0.966915
Acp2	27.3729	-2.12732	1.07471	-1.97943	0.0477676
Ddb2	2.18306	-1.24271	1.90241	-0.653232	0.513607
Pacsin3	239.675	0.00409965	0.553376	0.00740844	0.994089
Arfgap2	40.7262	0.0452664	1.33867	0.0338144	0.973025
1110051M20Rik	14.5597	-0.0731779	1.23361	-0.0593203	0.952697
Lrp4	21.7198	-1.15897	1.15153	-1.00647	0.314192
Ckap5	74.3244	-0.149564	0.641592	-0.233113	0.815673
Zfp408	33.9863	1.52752	1.14956	1.32879	0.183919
Arhgap1	18.2196	-2.02966	1.03507	-1.96089	0.0498922
Atg13	94.0845	0.528921	0.590791	0.895277	0.370639
Harbi1	5.80004	-0.147316	1.22842	-0.119923	0.904544
Ambra1	91.894	0.0687319	0.60054	0.11445	0.908881
Dgkz	117.061	-1.00127	0.662313	-1.51177	0.130592
Gm9821	18.2999	-1.88381	1.10993	-1.69723	0.0896538
Creb3l1	5.91845	-2.81454	1.36882	-2.05619	0.0397646
Phf21a	31.4749	0.225113	0.935664	0.240592	0.809871
Pex16	10.9174	0.0472354	1.25975	0.037496	0.97009
Mapk8ip1	8.25048	-1.75742	1.10308	-1.5932	0.111115
Cry2	74.2248	0.898692	0.917583	0.979413	0.327376
D930015M05Rik	2.61401	0.539801	1.52686	0.353537	0.723686
Slc35c1	12.3609	-0.175695	1.19923	-0.146506	0.883522
Chst1	5.93487	-0.503817	1.21569	-0.41443	0.678559
Prdm11	1.68898	-0.632948	1.71871	-0.36827	0.712672
Trp53i11	15.5431	-0.754765	1.14837	-0.657251	0.51102
Tspan18	2.20892	-2.38144	1.67951	-1.41794	0.156208
Cd82	26.9988	-1.08326	1.20348	-0.900103	0.368065
Ext2	62.9666	-0.382002	0.596927	-0.639948	0.522206
Accs	6.22723	-1.67958	1.67268	-1.00412	0.315319
Gm13889	9.28132	0.412209	1.31201	0.314182	0.753383
Alkbh3	22.6901	0.366159	0.715376	0.511842	0.608762
Hsd17b12	15.6644	-1.79646	1.1847	-1.51638	0.129423
Ttc17	59.106	0.161171	0.644951	0.249897	0.802667
2810002D19Rik	1.45958	-2.76224	2.03777	-1.35552	0.175252
Api5	46.0069	-0.0245968	0.631505	-0.0389495	0.968931
B230118H07Rik	26.1182	0.822599	0.684347	1.20202	0.229356
Traf6	45.783	0.90143	0.709974	1.26967	0.204204
Prr5l	2.80008	-1.18462	1.55878	-0.759965	0.447275
Commd9	29.7622	0.383656	0.889109	0.431506	0.666101
Ldlrad3	14.8841	-0.251325	1.22655	-0.204904	0.837647
Trim44	40.0471	0.0535961	0.646122	0.0829505	0.933891
Fjx1	1.50734	-0.683828	2.02144	-0.338287	0.735147
Pamr1	8.81216	0.777367	1.49833	0.518824	0.603883
Cd44	164.037	-1.2182	0.596611	-2.04187	0.0411646
Pdhx	59.5866	0.120839	0.645763	0.187126	0.851562
Apip	8.04085	-0.605907	1.26223	-0.480029	0.631207
Cat	172.216	0.161177	0.593796	0.271435	0.786056
Abtb2	23.9555	-0.0267473	0.836741	-0.0319661	0.974499
Nat10	51.7432	0.167696	0.600013	0.279487	0.779871
Caprin1	143.233	-0.540029	0.529513	-1.01986	0.307795
Lmo2	4.98063	-0.785063	1.21833	-0.644375	0.519332
Fbxo3	98.4215	0.528815	0.61559	0.859037	0.39032
Cd59a	8.12409	-0.368619	1.15335	-0.319609	0.749265
D430041D05Rik	2.8779	0.303013	1.68855	0.179451	0.857583
Hipk3	513.902	0.40475	0.53289	0.759537	0.447531
Cstf3	7.32766	-0.866791	1.13493	-0.763741	0.445022
Tcp11l1	9.55232	-0.948056	1.19716	-0.791923	0.428406
Depdc7	9.10811	1.52881	1.13471	1.34732	0.177878
Qser1	134.979	0.739741	0.60011	1.23268	0.217697
Ccdc73	2.98893	-0.722986	1.80142	-0.401342	0.688168
Eif3m	40.6369	0.327322	0.851609	0.384358	0.700713
Rcn1	14.1855	-1.8584	1.45473	-1.27749	0.201429
Elp4	13.8235	-0.262469	1.17364	-0.223637	0.82304
Immp1l	20.3521	0.921694	0.683126	1.34923	0.177263
Dnajc24	2.19366	-2.08301	2.06442	-1.00901	0.312971
Arl14ep	11.9635	-0.664213	1.2093	-0.549254	0.582831
Mettl15	10.417	2.21922	1.32634	1.67318	0.0942915
Kif18a	1.80864	-3.10544	1.93275	-1.60675	0.10811
Lin7c	30.9363	-0.0974549	1.27796	-0.0762582	0.939214
Lgr4	27.7791	0.0512766	1.28822	0.0398044	0.968249
Fibin	16.8495	0.951338	0.846202	1.12425	0.260909
Lpcat4	3.3452	-2.5318	1.44215	-1.75558	0.0791601
Nop10	15.7586	-0.160804	0.75682	-0.212473	0.831738
Slc12a6	90.1677	-0.108149	0.549229	-0.196911	0.843897
Emc4	28.9491	0.242153	0.718822	0.336875	0.736211
Katnbl1	6.22963	-0.667841	1.21774	-0.548424	0.583401
Emc7	40.7414	0.650306	0.690125	0.942302	0.346038
Aven	9.04708	0.48846	1.21249	0.402855	0.687055
Ryr3	2.13963	-1.00685	1.9164	-0.525384	0.599317
Fmn1	6.65503	-3.02442	1.26819	-2.38482	0.0170874
Arhgap11a	6.00585	0.0278896	1.05155	0.0265223	0.978841
Actc1	545.337	-1.23765	0.806049	-1.53546	0.124671
Aqr	29.4696	-0.786881	1.22101	-0.644452	0.519282
Zfp770	35.6963	1.4856	1.01373	1.46548	0.14279
Dph6	6.8672	-1.04754	1.21975	-0.858816	0.390442
BC052040	3.39574	-1.40978	1.375	-1.0253	0.305222
Spred1	55.9659	-0.892154	0.779884	-1.14396	0.252641
Fam98b	28.3041	0.486905	0.812584	0.599206	0.549035
Rasgrp1	1.39557	-2.48402	2.1343	-1.16386	0.244482
Thbs1	443.164	-2.79628	0.637503	-4.3863	1.15294e-05
Eif2ak4	33.5136	0.667073	0.715267	0.93262	0.351016
Srp14	59.2025	-0.00896724	0.621056	-0.0144387	0.98848
Bmf	23.8403	1.36372	0.95605	1.42641	0.153749
Bub1b	3.29358	-1.71398	1.45714	-1.17626	0.23949
Plcb2	6.35373	-2.12865	1.1394	-1.86822	0.0617319
Inafm2	6.04167	-0.165497	1.2947	-0.127826	0.898287
Ccdc9b	30.4053	-0.531	1.24903	-0.425131	0.670741
Knstrn	1.9257	-3.04621	1.91139	-1.59372	0.110999
Ivd	120.392	0.557678	0.614501	0.90753	0.364127
Bahd1	23.3163	-0.814056	1.20384	-0.676219	0.498902
Chst14	3.66783	-2.08857	1.34809	-1.54928	0.121315
Ccdc32	3.38152	-1.72434	1.44204	-1.19577	0.231787
Rpusd2	4.57443	0.0848421	1.22807	0.0690857	0.944921
Knl1	2.39066	-3.52946	1.89587	-1.86165	0.0626521
Rad51	2.38988	-1.45586	1.85551	-0.784614	0.43268
Rmdn3	4.47004	-3.01784	1.36544	-2.21017	0.0270934
Dnajc17	2.29869	-2.70341	1.80671	-1.49632	0.134571
Zfyve19	8.38724	-1.00077	1.11281	-0.899321	0.368482
Spint1	7.44099	2.5583	1.7523	1.45996	0.1443
Vps18	33.3633	-0.268794	0.822269	-0.326893	0.743748
Dll4	21.5586	-0.986909	1.15644	-0.853403	0.393436
Chac1	48.9046	0.191591	0.635661	0.301405	0.763106
Ino80	68.9285	0.133537	0.580465	0.230052	0.818052
Exd1	2.18238	-0.478458	1.97309	-0.242492	0.808399
Chp1	66.438	-0.117655	0.96281	-0.1222	0.902741
Oip5os1	617.226	0.487494	0.538787	0.9048	0.365572
Nusap1	1.39557	-2.48402	2.1343	-1.16386	0.244482
Ndufaf1	11.6229	0.00905441	0.82753	0.0109415	0.99127
Rtf1	37.1128	0.093873	0.862441	0.108846	0.913325
Rpap1	31.7654	-0.501296	0.770685	-0.650455	0.515399
Tyro3	3.7448	-1.62142	1.33875	-1.21115	0.225839
Mga	103.631	0.182186	0.552399	0.329809	0.741545
Mapkbp1	31.2942	-0.646554	0.652438	-0.990981	0.321695
Pla2g4b	5.10029	-1.59381	1.22027	-1.30611	0.191515
Sptbn5	2.6859	-2.13634	1.51225	-1.41269	0.157746
Ehd4	143.401	-0.347414	0.699675	-0.496536	0.619516
Pla2g4e	29.3012	0.25252	1.31357	0.192239	0.847555
Vps39	63.4947	0.09684	0.596249	0.162415	0.870979
Tmem87a	65.9457	0.0227579	0.768461	0.0296149	0.976374
Ganc	23.8816	-0.722188	0.717867	-1.00602	0.314406
Capn3	120.037	0.0282392	0.736324	0.0383516	0.969407
Zfp106	1439.11	0.374647	0.568631	0.658858	0.509987
Snap23	51.8249	-0.148678	0.710672	-0.209207	0.834287
Lrrc57	8.42674	-1.20069	1.1005	-1.09104	0.275256
Haus2	19.9375	0.827096	0.722097	1.14541	0.25204
Stard9	61.9128	-0.890957	0.814385	-1.09402	0.273944
Cdan1	12.7512	-1.06234	1.13296	-0.937661	0.348419
Ttbk2	20.9007	0.873098	0.738399	1.18242	0.237039
Ubr1	98.3515	0.381595	0.579936	0.657995	0.510541
Tmem62	4.42475	-0.455688	1.25831	-0.362143	0.717245
Ccndbp1	6.37773	-0.93588	1.28417	-0.728783	0.466134
Lcmt2	8.22479	0.38443	1.27388	0.30178	0.76282
Adal	22.9025	0.409502	0.886202	0.462086	0.644019
Zscan29	16.741	-1.36471	1.27552	-1.06993	0.284652
Tubgcp4	18.4456	-1.12006	1.19098	-0.94045	0.346987
Trp53bp1	49.3199	-0.196403	0.672547	-0.292028	0.770265
Map1a	62.4964	-0.188706	0.630411	-0.299338	0.764682
Ppip5k1	109.881	-0.11232	0.581777	-0.193064	0.846909
Catsper2	3.71701	-0.280055	1.43809	-0.194741	0.845596
Pdia3	142.331	-0.829125	0.566639	-1.46323	0.143403
Serf2	41.9884	0.7565	0.831975	0.909282	0.363202
Hypk	10.0203	2.0697	1.3538	1.52881	0.126311
Mfap1b	4.37363	-1.25957	1.26593	-0.994969	0.319751
Mfap1a	6.02694	0.698987	1.2682	0.551163	0.581522
Wdr76	3.18756	-0.262116	1.45977	-0.17956	0.857498
Casc4	15.3059	-0.71181	1.00458	-0.708562	0.478596
Ctdspl2	22.0448	-0.548321	0.845241	-0.648716	0.516522
Eif3j1	79.1411	0.776065	0.692929	1.11998	0.262723
Spg11	29.3358	-1.56292	1.14646	-1.36327	0.172799
B2m	71.7849	-1.07629	0.665136	-1.61816	0.105629
Sord	28.4434	-0.294133	1.26338	-0.232814	0.815906
Duox1	3.31876	-1.89521	1.3795	-1.37384	0.169492
Slc28a2	6.36805	-2.36679	1.16364	-2.03396	0.0419561
Gatm	19.2309	1.81186	1.45963	1.24131	0.214491
Spata5l1	8.09034	0.69916	1.2268	0.569904	0.568742
Slc30a4	73.9928	1.10072	0.659092	1.67006	0.0949083
Bloc1s6	23.0105	-1.27864	1.13886	-1.12274	0.261548
Sqor	22.274	-0.430706	1.21758	-0.35374	0.723534
Sema6d	34.6932	-0.386684	0.681905	-0.567064	0.57067
Myef2	5.58107	-0.202154	1.15215	-0.175458	0.86072
Dut	2.81727	-2.58648	1.77014	-1.46117	0.143969
Fbn1	386.178	-2.06439	0.638506	-3.23315	0.00122431
Cep152	5.08926	-2.8084	1.28749	-2.1813	0.0291609
Eid1	25.2546	0.634888	1.11574	0.569031	0.569335
Secisbp2l	70.9834	-0.00930334	0.603149	-0.0154246	0.987693
Cops2	124.783	0.927873	0.539485	1.71992	0.0854466
Galk2	6.51238	-2.08544	1.62455	-1.2837	0.199246
Fgf7	4.22466	-2.20074	1.43732	-1.53114	0.125735
Dtwd1	2.63428	-1.21319	1.55523	-0.780073	0.435348
Atp8b4	7.9001	-1.76411	1.17216	-1.50501	0.132322
Hdc	7.40254	-2.63565	1.16888	-2.25485	0.0241425
Gabpb1	10.5043	-1.36768	1.08171	-1.26436	0.206099
Usp8	56.2954	-0.0448526	0.608108	-0.0737577	0.941203
Trpm7	84.9061	-0.154136	0.602987	-0.25562	0.798244
Sppl2a	110.248	-0.502297	0.599929	-0.83726	0.402446
Ap4e1	39.8591	1.02008	0.890719	1.14523	0.252113
Blvra	4.31365	-1.35361	1.43449	-0.943614	0.345367
Ncaph	2.28312	-1.58825	1.79376	-0.885432	0.375924
Itpripl1	17.1154	-0.562109	0.799717	-0.702885	0.482128
Snrnp200	232.733	0.29307	0.560952	0.522451	0.601356
Ciao1	30.0894	-0.411498	0.754356	-0.545495	0.585413
Tmem127	79.2243	-0.828977	1.36931	-0.605396	0.544916
Stard7	134.112	0.017076	0.565757	0.0301826	0.975921
Dusp2	6.97495	0.913592	1.32272	0.690694	0.489758
Fahd2a	7.0158	-0.634495	1.2614	-0.50301	0.614957
Zfp661	4.83714	-0.499122	1.2256	-0.407246	0.683827
Mrps5	18.3571	-0.598039	0.776341	-0.770329	0.441105
Mall	3.34134	-0.737687	1.33187	-0.553874	0.579665
Nphp1	20.0562	-0.420548	1.21728	-0.345482	0.729732
Mtln	11.9009	0.0056999	1.21967	0.00467332	0.996271
Bcl2l11	42.5637	0.254397	0.971495	0.261861	0.793428
Morrbid	2.69694	-0.274863	1.49895	-0.18337	0.854508
Anapc1	124.754	-0.397126	0.569773	-0.69699	0.485809
Mertk	8.97504	-2.14267	1.06413	-2.01354	0.044058
Tmem87b	63.2015	0.998611	0.908911	1.09869	0.271903
Fbln7	4.49203	-0.557857	1.31922	-0.422869	0.672391
Zc3h8	3.67609	-0.713036	1.30147	-0.54787	0.583781
Gm10762	10.1397	-0.446521	1.16899	-0.381971	0.702483
Zc3h6	15.3244	0.393058	1.25899	0.312201	0.754888
Ttl	15.0464	-1.20906	1.10444	-1.09472	0.273637
Polr1b	42.7154	0.272727	0.625164	0.436248	0.662657
Chchd5	4.90931	0.743316	1.40475	0.529145	0.596705
Slc20a1	31.0143	0.569932	0.828507	0.687902	0.491515
Il1b	11.3893	-4.89756	1.41122	-3.47046	0.000519575
Sirpa	90.0251	-2.78173	0.608117	-4.57434	4.77728e-06
Stk35	22.5726	-0.671429	0.761243	-0.882017	0.377768
Snrpb	173.339	0.481999	0.589043	0.818274	0.413201
Nop56	700.539	0.763337	1.10379	0.691562	0.489212
Idh3b	208.108	0.614314	0.599382	1.02491	0.305404
Cpxm1	11.2824	-4.07036	1.16672	-3.48872	0.000485336
Pced1a	13.3115	-1.40084	1.15553	-1.21229	0.225401
Vps16	20.8346	-1.31189	1.15743	-1.13345	0.257024
Ptpra	29.0865	-1.32951	1.16762	-1.13865	0.254847
Mrps26	15.9124	0.453017	0.842103	0.53796	0.590605
Ubox5	6.62609	-0.407502	1.21486	-0.335431	0.7373
Fastkd5	3.78055	-1.22489	1.68535	-0.72679	0.467355
Lzts3	7.02078	-0.650546	1.23736	-0.525752	0.599061
Ddrgk1	42.5106	0.327184	0.75864	0.431276	0.666267
Itpa	21.4897	0.481648	0.93641	0.514356	0.607003
4930402H24Rik	26.4037	-0.626997	1.04925	-0.597565	0.55013
A730017L22Rik	19.8015	0.135805	1.04083	0.130478	0.896188
Atrn	66.3516	-0.127113	0.60667	-0.209526	0.834037
Adam33	2.8908	-1.2199	1.39844	-0.872333	0.383027
Siglec1	40.7176	-4.9021	0.922235	-5.31546	1.06386e-07
Hspa12b	32.3821	-0.961849	0.651925	-1.4754	0.140106
1700037H04Rik	5.15604	-3.11438	1.35283	-2.30213	0.0213278
Spef1	3.25418	-1.85326	1.3982	-1.32546	0.185019
Cenpb	231.344	-0.161994	0.580935	-0.278851	0.780359
Cdc25b	6.16958	-1.7692	1.22764	-1.44114	0.149544
Ap5s1	9.46374	-0.564217	1.17794	-0.478986	0.631949
Mavs	57.0985	0.0937771	0.645091	0.14537	0.884418
Pank2	32.4659	0.317724	0.687691	0.462016	0.64407
Rnf24	4.68529	-0.717029	1.30799	-0.548192	0.58356
Smox	152.957	0.112307	0.853162	0.131637	0.895272
Prnp	96.5432	-0.420262	1.05699	-0.397603	0.690923
Rassf2	38.2726	-2.41657	0.827796	-2.91928	0.0035084
Slc23a2	45.2433	-0.753398	0.785682	-0.958909	0.337604
Tmem230	8.76693	-0.885062	1.33032	-0.665301	0.505858
Pcna	25.2473	-1.68358	1.11178	-1.51431	0.129947
Cds2	115.09	-0.264027	0.681936	-0.387173	0.698628
Gpcpd1	328.356	0.42738	0.519184	0.823176	0.410408
Shld1	3.55961	-0.649264	1.40766	-0.461238	0.644628
Trmt6	36.5057	0.63385	0.883008	0.71783	0.472862
Mcm8	1.84622	-2.3375	1.92947	-1.21147	0.225714
Crls1	19.2077	0.242272	0.753676	0.321454	0.747866
Bmp2	3.96898	0.405094	1.6977	0.238614	0.811405
Tmx4	46.9412	0.287008	0.635177	0.451855	0.651373
Plcb1	12.0119	-2.11443	1.14488	-1.84685	0.0647682
Plcb4	39.3914	-0.224933	0.743573	-0.302503	0.762269
Mkks	5.50646	-1.29299	1.36737	-0.945601	0.344352
Slx4ip	4.0809	-2.43038	1.34753	-1.80359	0.0712961
Jag1	21.8481	-1.14095	1.19009	-0.958707	0.337706
Btbd3	17.0303	-0.954938	1.13342	-0.842524	0.399495
Ism1	1.72849	-1.57851	1.93025	-0.817774	0.413486
Tasp1	9.47779	0.0634243	0.886355	0.0715563	0.942955
Esf1	12.4558	-0.603079	1.1778	-0.512041	0.608622
Ndufaf5	12.2864	-0.123366	1.17909	-0.104628	0.916671
Macrod2	11.8611	1.52104	1.1135	1.366	0.171938
Flrt3	7.49672	1.6705	1.78721	0.934695	0.349946
Kif16b	75.279	-0.152135	0.643242	-0.236513	0.813035
Snrpb2	11.1915	-0.106706	0.859686	-0.124122	0.901219
Dstn	30.6156	-1.23147	1.19528	-1.03027	0.302882
Rrbp1	101.458	-1.57427	0.841145	-1.87158	0.0612654
Snx5	108.315	-0.735541	0.70147	-1.04857	0.294375
Mgme1	8.25959	0.45902	1.23499	0.37168	0.710131
Kat14	32.6549	-0.611655	1.05609	-0.579168	0.562476
Polr3f	27.9433	1.31545	0.833266	1.57866	0.114413
Rbbp9	6.58408	-1.44282	1.19703	-1.20533	0.228077
Sec23b	25.0403	-1.46913	1.13115	-1.29879	0.194017
Smim26	5.97561	2.94529	1.78227	1.65254	0.0984238
Dtd1	11.0648	-0.288126	0.811148	-0.355207	0.722434
Slc24a3	7.40752	1.11301	1.47531	0.754424	0.450595
Rin2	63.8618	-0.267368	0.621854	-0.429952	0.66723
Naa20	15.013	0.0227349	1.21636	0.0186909	0.985088
Crnkl1	30.74	0.176494	0.647011	0.272783	0.78502
Ralgapa2	35.695	-0.626238	1.27973	-0.489352	0.624592
Kiz	19.5389	0.510935	0.743215	0.687467	0.491789
Xrn2	45.2987	-0.503678	1.30627	-0.385584	0.699805
Thbd	268.006	0.569079	0.736189	0.773006	0.439519
Cd93	177.082	-0.801289	0.62658	-1.27883	0.200957
Nxt1	9.54646	1.73216	1.18406	1.46289	0.143496
Gzf1	35.0577	-0.361781	1.30044	-0.278198	0.780861
Napb	75.9037	0.544448	0.657941	0.827503	0.407952
Cst3	159.154	0.0765682	0.545462	0.140373	0.888365
Zfp120	15.7087	-0.23368	1.20438	-0.194026	0.846156
Apmap	18.8988	0.586574	0.728039	0.80569	0.420422
Acss1	74.4324	1.83377	0.86575	2.11813	0.0341645
Entpd6	15.2259	0.173542	0.781556	0.222046	0.824278
Pygb	18.6589	-1.93281	1.05757	-1.82759	0.0676106
Abhd12	33.2431	-1.50616	1.19456	-1.26085	0.207363
Gins1	1.82929	0.587965	1.65261	0.355779	0.722006
Ninl	3.14664	-0.760154	1.37675	-0.552138	0.580854
Nsfl1c	69.5359	0.228147	0.622358	0.366584	0.713929
Fkbp1a	61.9005	-0.740748	0.667702	-1.1094	0.267258
Sdcbp2	1.66448	-1.18564	1.71401	-0.691734	0.489104
Snph	2.21718	-0.117101	1.5255	-0.0767625	0.938813
Psmf1	20.1995	-0.581121	1.20374	-0.482762	0.629265
Srxn1	205.209	0.904595	0.697054	1.29774	0.194377
Csnk2a1	102.014	-0.171212	0.842346	-0.203256	0.838935
Tbc1d20	67.368	-0.111755	0.794431	-0.140674	0.888128
Rbck1	26.0227	-1.36688	1.16928	-1.16899	0.242408
Trib3	5.09058	-0.312089	1.41882	-0.219964	0.825899
Sox12	4.57247	-2.02052	1.37152	-1.4732	0.140698
Zcchc3	2.67446	-2.71635	1.67625	-1.62049	0.105126
Rem1	7.90899	1.51397	1.17241	1.29134	0.196587
H13	57.0542	-0.834517	0.880849	-0.947401	0.343435
Mcts2	3.21552	-0.408763	1.8936	-0.215865	0.829093
Id1	6.43771	-0.9067	1.1556	-0.784615	0.432679
Cox4i2	2.82225	1.81909	1.63166	1.11487	0.264906
Bcl2l1	55.5265	-0.0827921	1.05295	-0.0786284	0.937328
Tpx2	7.04031	-2.13896	1.21335	-1.76286	0.0779242
Mylk2	817.844	0.459078	0.567026	0.809625	0.418156
Pdrg1	59.3213	0.953869	0.83501	1.14234	0.253311
Ccm2l	8.31727	-1.85041	1.1738	-1.57642	0.114929
Hck	13.9975	-3.93588	1.08919	-3.61358	0.000302002
Tm9sf4	33.7799	-0.912323	0.960717	-0.949628	0.342301
Tspyl3	1.38068	-1.83509	2.07277	-0.885329	0.375979
Plagl2	7.45203	-1.79181	1.1814	-1.51669	0.129346
Pofut1	39.8222	-1.07758	0.82036	-1.31355	0.188998
Kif3b	20.4062	-0.417508	0.74158	-0.562998	0.573436
Asxl1	40.4181	-0.253786	1.03251	-0.245794	0.805842
Nol4l	5.48761	-1.84611	1.19147	-1.54944	0.121277
Commd7	9.65574	-0.975453	1.19456	-0.816581	0.414168
Dnmt3b	1.84622	-2.3375	1.92947	-1.21147	0.225714
Mapre1	78.7329	-0.16311	0.57146	-0.285427	0.775317
Cdk5rap1	9.73146	-0.724212	1.21036	-0.598342	0.549612
Snta1	212.012	0.946478	0.708611	1.33568	0.181654
Cbfa2t2	36.2581	-0.0519918	0.896468	-0.0579963	0.953752
E2f1	4.03188	-3.40876	1.4931	-2.28301	0.0224299
Pxmp4	8.29344	-0.80555	1.12861	-0.713757	0.475377
Zfp341	3.45562	-0.70459	1.34638	-0.523323	0.60075
Chmp4b	101.952	-0.338117	1.11339	-0.303682	0.76137
Raly	35.0639	-0.425559	0.726878	-0.585461	0.558238
Eif2s2	73.2648	0.459968	0.692666	0.664055	0.506655
Ahcy	20.532	0.195529	1.27693	0.153124	0.8783
Itch	65.9513	0.187262	0.597664	0.313323	0.754036
Dynlrb1	18.4757	-0.594278	0.886385	-0.670452	0.50257
Map1lc3a	94.8562	0.945175	0.644126	1.46738	0.142274
Pigu	21.8734	-0.212837	0.759406	-0.280268	0.779272
Trp53inp2	213.336	-0.0270054	0.555012	-0.0486574	0.961192
Ncoa6	26.2442	-1.21313	1.17634	-1.03128	0.302411
Ggt7	2.7031	0.771007	1.54234	0.499894	0.61715
Acss2	39.1895	0.445782	0.624161	0.71421	0.475097
Gss	9.84662	-0.827548	1.23098	-0.672267	0.501414
Myh7b	2.18221	-2.62833	1.83938	-1.42892	0.153027
Trpc4ap	226.048	0.309132	0.524348	0.589555	0.555489
Edem2	13.7991	-0.876819	1.24639	-0.703488	0.481752
Procr	10.127	-0.0840625	1.20901	-0.0695299	0.944568
BC029722	6.391	0.0172093	1.25232	0.013742	0.989036
Eif6	48.3856	-0.159756	0.633461	-0.252196	0.80089
Uqcc1	67.2612	0.00976286	0.788334	0.0123842	0.990119
Cep250	20.0475	-1.40712	0.827105	-1.70125	0.0888953
Ergic3	24.7539	-0.630255	1.23333	-0.51102	0.609337
Cpne1	33.0362	-0.929252	1.22482	-0.758685	0.448041
Nfs1	67.3866	0.0992104	0.672791	0.147461	0.882768
Romo1	5.21004	-0.222663	1.23147	-0.18081	0.856516
Rbm39	122.199	0.426023	0.536701	0.793781	0.427323
Phf20	40.0467	-0.60996	1.30205	-0.46846	0.639456
Scand1	6.78417	-0.430737	1.17239	-0.367401	0.71332
2900097C17Rik	137.603	-0.0140164	0.665092	-0.0210743	0.983186
Epb41l1	50.5057	-1.11217	0.633181	-1.75648	0.0790066
Aar2	31.0342	0.05031	0.964604	0.0521562	0.958404
Dlgap4	54.3309	-0.5336	0.609636	-0.875276	0.381424
Myl9	9.48056	-2.10827	1.10162	-1.91379	0.0556466
5430405H02Rik	9.3913	1.36185	1.76151	0.773117	0.439453
Rab5if	3.77412	0.222432	1.46053	0.152295	0.878954
Ndrg3	67.3341	0.3752	0.724379	0.517961	0.604486
Dsn1	3.0588	-1.35341	1.38188	-0.979398	0.327383
Soga1	34.2304	-0.536306	0.780542	-0.687094	0.492024
Samhd1	59.4574	-2.53928	1.16831	-2.17346	0.0297457
Rbl1	5.69	-1.033	1.26938	-0.813786	0.415768
Rpn2	75.6083	-0.725599	0.569013	-1.27519	0.202242
Manbal	16.4952	-1.27492	1.14119	-1.11718	0.263916
Src	11.178	-0.153994	0.966318	-0.159361	0.873384
Blcap	20.6885	-0.465957	1.21733	-0.382771	0.701889
Nnat	5.6552	-1.18339	1.30437	-0.907256	0.364271
Ctnnbl1	16.2717	-1.44164	1.10541	-1.30417	0.192177
Tti1	35.7877	-0.193308	0.615486	-0.314074	0.753465
Rprd1b	50.8978	0.573362	0.591685	0.969031	0.33253
Tgm2	287.987	0.42557	0.567791	0.749519	0.453544
D630003M21Rik	3.48428	-1.09467	1.571	-0.696795	0.485931
Lbp	36.9888	-0.711264	0.621182	-1.14502	0.252202
Snhg17	17.1071	-0.354993	0.753196	-0.471316	0.637415
Ralgapb	78.8798	-0.254313	0.614095	-0.414127	0.678781
Actr5	7.23116	-1.23922	1.26768	-0.977553	0.328295
Ppp1r16b	6.59071	-0.587489	1.16917	-0.502482	0.615329
Fam83d	1.96317	-0.991973	2.02605	-0.489609	0.624411
Dhx35	15.0548	-1.05191	1.11623	-0.942374	0.346001
Mafb	32.844	-2.65981	1.04128	-2.55436	0.0106383
Top1	29.9424	-0.26659	1.26466	-0.210799	0.833044
Plcg1	46.4512	0.195297	0.668002	0.29236	0.770012
Zhx3	79.8829	0.336398	0.571398	0.588728	0.556044
Lpin3	13.3435	-1.18445	1.09675	-1.07996	0.280159
Chd6	51.1677	-0.667552	1.31678	-0.506959	0.612183
Srsf6	79.21	-0.288094	0.633737	-0.454596	0.6494
Ift52	15.2496	-0.749293	1.14916	-0.652034	0.514379
Mybl2	1.82229	-2.95013	1.93346	-1.52583	0.127052
Jph2	567.876	-0.350746	0.900248	-0.38961	0.696825
Oser1	6.22273	-0.254258	1.27835	-0.198896	0.842344
Fitm2	101.511	0.740876	0.646657	1.1457	0.251919
Ttpal	24.1026	-0.189509	0.759665	-0.249464	0.803002
Serinc3	344.805	0.805545	0.607612	1.32576	0.184921
Pkig	49.9725	0.0745638	0.604637	0.12332	0.901854
Ada	2.92001	-1.88327	1.76051	-1.06973	0.28474
Ccn5	10.4633	-1.32369	1.11085	-1.1916	0.233416
Rims4	3.98334	1.73042	1.67465	1.0333	0.301462
Ywhab	75.6864	-1.09042	0.912702	-1.19472	0.232197
Tomm34	10.8286	-1.119	1.13783	-0.983449	0.325386
Stk4	32.5583	-1.2854	0.717561	-1.79134	0.0732382
Matn4	1.74463	-2.88037	2.00079	-1.43961	0.149977
Sdc4	146.715	1.09392	0.923632	1.18436	0.236269
Sys1	15.7638	-0.716832	1.16654	-0.614496	0.538887
Dbndd2	12.3927	-0.297364	0.943691	-0.315108	0.75268
Pigt	53.986	-0.431744	0.659883	-0.654272	0.512936
Dnttip1	22.6282	0.559261	0.852176	0.656274	0.511648
Ube2c	5.20178	-1.09433	1.21489	-0.900768	0.367711
Tnnc2	227.031	0.0540843	0.832865	0.0649377	0.948224
Snx21	20.0438	-0.560576	1.19125	-0.470578	0.637942
Acot8	4.72645	-2.22307	1.27671	-1.74126	0.0816387
Zswim1	24.1324	1.11341	1.24178	0.896629	0.369917
Neurl2	4.41676	1.6951	1.49105	1.13685	0.2556
Ctsa	86.0241	-0.526597	0.651045	-0.808848	0.418602
Pltp	9.72276	-1.94632	1.05041	-1.85291	0.0638947
Pcif1	53.4125	-0.380994	0.764857	-0.498125	0.618396
Zfp335	20.695	-0.482376	1.20926	-0.398901	0.689966
Zfp335os	4.37736	1.56029	1.37998	1.13066	0.258197
Mmp9	40.4648	-2.77049	1.12339	-2.46618	0.0136562
Ncoa5	24.0974	-0.489585	1.05057	-0.466017	0.641203
Cd40	2.80421	-2.5867	1.75588	-1.47316	0.140708
Slc35c2	24.2312	-0.571027	0.807954	-0.706758	0.479717
Elmo2	35.805	-0.852873	0.839353	-1.01611	0.309578
Zfp334	16.2934	1.51929	1.05866	1.43511	0.151257
Slc13a3	2.73685	-2.41224	1.70536	-1.4145	0.157214
Trp53rka	7.35234	-0.152159	1.21651	-0.125079	0.900461
Slc2a10	2.93223	-3.09318	1.71428	-1.80435	0.0711757
Eya2	12.2692	2.90244	1.3852	2.09532	0.0361423
Zmynd8	41.5484	-1.0681	0.74759	-1.42873	0.153082
BC046401	2.06062	0.590859	1.67579	0.352585	0.7244
Ncoa3	67.2754	-0.595441	0.59609	-0.99891	0.317838
Sulf2	21.0326	-0.347096	0.79061	-0.439022	0.660645
Prex1	55.7089	-1.17538	0.614351	-1.91321	0.055721
Trp53rkb	1.63872	-1.13044	1.74998	-0.645971	0.518298
Arfgef2	118.404	0.250089	0.697539	0.358531	0.719946
Cse1l	95.7036	0.0370503	0.647498	0.0572207	0.954369
Stau1	45.3867	-0.14582	0.697515	-0.209057	0.834404
Ddx27	22.0262	-0.0208516	0.679654	-0.0306797	0.975525
Znfx1	95.2543	-1.19989	1.37764	-0.870974	0.383769
Zfas1	468.869	0.88194	0.925334	0.953105	0.340537
Kcnb1	35.7207	-0.420279	0.610439	-0.688486	0.491147
1110018N20Rik	9.73326	2.27105	1.71099	1.32733	0.184398
Ptgis	7.73197	-0.903974	1.20742	-0.748685	0.454047
B4galt5	68.978	-2.18263	1.24464	-1.75363	0.0794947
Slc9a8	63.9483	-0.449734	0.793379	-0.566859	0.57081
Spata2	19.7661	-0.097521	1.23963	-0.0786696	0.937295
Rnf114	70.3024	0.280192	0.644773	0.434559	0.663883
Snai1	3.17815	-2.25153	1.66696	-1.35068	0.176798
Ube2v1	12.8842	-0.383475	1.1719	-0.327226	0.743497
Tmem189	45.6488	-0.243812	0.630671	-0.386592	0.699059
Cebpb	43.3997	0.514655	1.18267	0.435163	0.663444
A530013C23Rik	10.5168	-0.795101	1.16501	-0.682487	0.494931
1200007C13Rik	3.95884	1.40343	1.63341	0.859201	0.39023
Ptpn1	57.3558	-1.13422	1.1378	-0.996858	0.318833
Pard6b	4.1595	0.39675	1.35686	0.292403	0.769979
Adnp	35.2751	-0.146184	0.701844	-0.208285	0.835006
Dpm1	29.9575	0.973969	0.803208	1.2126	0.225283
Mocs3	14.8095	0.195216	0.90649	0.215354	0.829492
Nfatc2	22.603	-1.18223	1.19309	-0.990892	0.321738
Atp9a	80.3478	-0.626068	0.806656	-0.776127	0.437674
Zfp64	11.2579	-0.309351	1.15862	-0.266999	0.78947
Tshz2	36.0597	-0.441875	0.705618	-0.626224	0.531168
Zfp217	28.9749	-1.07568	0.735261	-1.46299	0.143469
Pfdn4	4.33037	-0.213125	1.40273	-0.151935	0.879238
Dok5	2.58171	-0.560063	1.77532	-0.315472	0.752403
Fam210b	7.34899	-0.263927	1.1671	-0.226139	0.821094
Aurka	2.5572	-0.926237	1.97547	-0.46887	0.639163
Cstf1	46.4707	1.12576	0.648784	1.73518	0.082709
Cass4	4.9871	-3.19928	1.34349	-2.38132	0.0172508
Rtf2	62.3776	-0.198022	0.654703	-0.302461	0.762301
Gcnt7	1.35617	-2.64062	2.07412	-1.27313	0.202973
Rae1	20.0836	-0.0431303	0.807881	-0.0533869	0.957424
Rbm38	47.965	0.124932	1.35618	0.0921204	0.926602
Pck1	2.89995	1.15354	1.73314	0.665579	0.50568
Zbp1	10.9724	-3.93819	1.13305	-3.47575	0.000509432
Pmepa1	54.0158	-0.37561	0.673046	-0.558074	0.576794
Rab22a	68.2076	-0.315916	0.747672	-0.422533	0.672636
Vapb	122.122	-0.310867	0.828942	-0.375016	0.707649
Stx16	34.8135	-1.08864	1.22142	-0.891293	0.372772
Npepl1	79.9469	-0.163958	0.868625	-0.188756	0.850284
Gnas	9.76829	-0.0925488	1.18523	-0.0780853	0.93776
Nelfcd	34.6358	0.60256	0.873992	0.689434	0.49055
Ctsz	100.581	-1.27269	0.58293	-2.18327	0.029016
Atp5e	95.6448	1.15573	0.704908	1.63955	0.101098
Prelid3b	43.9702	0.398651	0.652863	0.61062	0.541451
Gm14399	1.81968	-0.222095	1.74643	-0.127171	0.898805
Gm14443	2.52962	-0.685905	1.63515	-0.419475	0.674869
Gm14305	1.5086	-1.32858	2.05671	-0.645975	0.518295
Gm14295	3.28061	-2.49448	1.44773	-1.72302	0.0848845
Zfp970	8.30918	1.44003	1.22166	1.17874	0.238501
Gm14325	8.03636	1.87316	1.4106	1.32791	0.184207
Gm14326	2.25255	0.410925	1.65567	0.248193	0.803985
Zfp971	8.11123	-0.897236	1.19961	-0.747938	0.454498
Zfp931	2.14366	-1.4577	1.66184	-0.877156	0.380402
Ppp1r3d	8.55676	-0.912372	1.15694	-0.78861	0.43034
Fam217b	6.71325	-1.48411	1.15174	-1.28858	0.197546
Cdh4	9.84296	-0.738046	1.12318	-0.657101	0.511116
Taf4	17.9555	-0.458518	1.20423	-0.380756	0.703384
Lsm14b	44.1132	0.497214	0.715618	0.694804	0.487178
Psma7	38.3443	0.151138	0.857733	0.176207	0.860131
Ss18l1	9.90887	0.90598	0.986421	0.918451	0.358383
Mtg2	18.9307	-1.24533	1.13961	-1.09277	0.274496
Osbpl2	37.2419	0.552205	0.760749	0.72587	0.467918
Adrm1	14.6867	-0.322252	1.19933	-0.268694	0.788165
Lama5	90.9938	-0.595963	0.861262	-0.691965	0.488959
Rps21	41.1994	0.0312356	1.16453	0.0268226	0.978601
Cables2	17.8161	0.42	0.859795	0.488488	0.625204
B230312C02Rik	11.633	0.17231	1.14313	0.150736	0.880184
Slco4a1	2.43006	-3.42553	1.83807	-1.86365	0.0623705
Mrgbp	3.7053	-1.14575	1.36496	-0.839398	0.401246
Ogfr	55.88	-0.199668	0.648111	-0.308077	0.758024
Dido1	95.4461	-0.183543	1.45528	-0.126122	0.899635
Gid8	24.8132	0.283978	0.665627	0.426632	0.669647
Ythdf1	62.247	0.447352	0.593372	0.753914	0.450901
Arfgap1	56.7233	-0.370303	0.578797	-0.63978	0.522316
9230112E08Rik	9.92129	-0.916671	1.11707	-0.820605	0.411871
Col20a1	3.64196	-1.41369	1.45782	-0.969729	0.332182
Eef1a2	1086.55	0.0746391	0.729705	0.102287	0.918529
Ppdpf	6.27432	-0.893448	1.28914	-0.693057	0.488274
Helz2	62.2248	-2.25471	0.657631	-3.42854	0.000606838
Gmeb2	15.3004	-0.428094	1.23174	-0.347553	0.728176
Rtel1	25.9223	-0.254081	1.03148	-0.246327	0.805429
Arfrp1	13.9878	-0.628501	1.2013	-0.523186	0.600845
Zgpat	33.517	0.392281	1.00621	0.38986	0.69664
Zbtb46	31.6017	0.647778	0.754654	0.858377	0.390684
Abhd16b	2.59613	-1.86474	1.55478	-1.19935	0.230391
Tpd52l2	60.2596	0.21256	0.640834	0.331692	0.740122
Dnajc5	119.638	0.123232	0.569367	0.216437	0.828647
Uckl1	31.4379	-0.0509591	0.760532	-0.0670045	0.946578
Uckl1os	34.7366	0.670936	0.816525	0.821696	0.41125
Zfp512b	27.8595	0.108524	0.692352	0.156746	0.875445
Prpf6	53.9565	0.0315811	0.611469	0.0516479	0.958809
Samd10	3.57074	0.0821555	1.32864	0.0618344	0.950695
Sox18	5.91219	-0.741255	1.3154	-0.56352	0.573081
Tcea2	4.2559	-0.967309	1.28542	-0.752527	0.451734
Rgs19	9.35004	-1.67023	1.16401	-1.43489	0.151318
Pcmtd2	55.7227	0.644208	0.572117	1.12601	0.260163
Polr3k	13.7153	0.371558	0.886943	0.418919	0.675275
Zfhx4	35.6524	-0.344793	0.892934	-0.386135	0.699397
Pex2	28.1488	-0.331038	0.644012	-0.514025	0.607235
Pkia	317.693	0.390783	0.677828	0.576522	0.564262
Zc2hc1a	7.99768	0.573765	1.18573	0.483893	0.628462
Hey1	3.50396	0.226744	1.46069	0.15523	0.87664
Mrps28	26.411	-0.398343	0.724823	-0.549572	0.582613
Tpd52	64.2045	-0.474086	0.583281	-0.812792	0.416337
Zbtb10	16.0983	1.1366	1.36567	0.832268	0.405258
Zfp704	32.4053	-0.011356	0.725945	-0.0156431	0.987519
Pag1	21.643	-1.33559	1.12998	-1.18197	0.237219
Fabp5	14.1779	-3.64104	1.09157	-3.33561	0.000851128
Fabp4	111.486	0.697916	0.562425	1.24091	0.21464
Impa1	17.8438	-0.762821	1.16962	-0.652195	0.514275
Zfand1	2.81179	-0.0800457	1.62695	-0.0491999	0.96076
Chmp4c	4.89857	0.493892	1.07733	0.458442	0.646635
Snx16	3.30309	-0.565325	1.44267	-0.391861	0.695161
Lrrcc1	7.87086	-1.03926	1.12297	-0.925463	0.354725
E2f5	1.80604	-0.513181	1.66866	-0.307541	0.758432
Rbis	6.58586	0.832669	1.21606	0.684729	0.493515
Car13	3.34077	-0.898062	1.41274	-0.635689	0.524979
Car3	1555.56	-0.312466	0.595489	-0.524722	0.599776
Car2	5.53479	0.496575	1.36925	0.362662	0.716857
Sirpb1a	2.14559	-3.22084	1.87162	-1.72088	0.0852725
Sirpb1b	2.99739	-2.92813	1.57334	-1.86109	0.062731
Sirpb1c	3.81199	-3.32116	1.49547	-2.22081	0.0263636
Gm5150	3.33501	-3.94375	1.70323	-2.31546	0.0205878
Ythdf3	98.189	0.144967	0.57618	0.251601	0.80135
Armc1	44.8293	0.708819	0.850024	0.833881	0.404348
Mtfr1	18.8809	0.177298	1.23559	0.143493	0.885901
Pde7a	81.2876	0.58657	0.787719	0.744643	0.456487
Trim55	38.0286	-0.520169	1.30858	-0.397506	0.690995
Cp	18.7492	-0.278927	1.23545	-0.225768	0.821382
Hps3	11.0031	-1.71064	1.14623	-1.49241	0.135592
Hltf	13.2225	-1.46858	1.17832	-1.24633	0.212644
Gyg	210.367	0.556418	0.674325	0.825148	0.409288
Cpa3	8.64278	1.95318	1.33329	1.46494	0.142939
Gm43672	16.2123	1.36328	1.43451	0.950344	0.341938
Tbl1xr1	102.057	0.359101	0.767417	0.467935	0.639831
Ect2	3.06225	-1.97898	1.7438	-1.13487	0.256431
Nceh1	26.0097	-1.40159	1.17243	-1.19546	0.231909
Tnfsf10	5.52362	-0.264265	1.41078	-0.187319	0.851411
Fndc3b	78.4751	-1.21078	1.34444	-0.900585	0.367809
Pld1	18.5709	0.285507	0.887819	0.321582	0.747769
Tnik	58.7349	0.790688	0.652686	1.21144	0.225728
Eif5a2	7.12033	1.95163	1.20665	1.61739	0.105793
Rpl22l1	11.9187	-0.377133	1.17569	-0.320777	0.74838
Mecom	12.9006	-0.210728	1.19527	-0.176301	0.860057
Mynn	26.9675	0.463655	0.694852	0.667271	0.504599
Sec62	48.3376	0.80406	0.619434	1.29806	0.194268
Gpr160	2.97163	-2.90734	1.56176	-1.86158	0.0626624
Phc3	52.4353	-0.843717	1.12861	-0.747575	0.454717
Prkci	15.6506	-0.817614	1.15147	-0.71006	0.477667
Skil	40.9536	-1.24805	0.879756	-1.41863	0.156007
Zmat3	43.1261	0.689999	0.84381	0.817718	0.413518
Pik3ca	114.658	0.695198	0.556453	1.24934	0.211542
Zfp639	20.5907	-0.418318	1.20188	-0.348053	0.7278
Mfn1	186.115	0.621583	0.553469	1.12307	0.261409
Gnb4	23.2581	-0.420504	0.756513	-0.555845	0.578317
Actl6a	16.2338	-0.749423	1.16937	-0.640878	0.521602
Mrpl47	9.2042	-0.0810361	0.875825	-0.0925254	0.926281
Ndufb5	69.1862	0.191096	0.895398	0.21342	0.831
Usp13	445.201	0.106746	0.679615	0.157068	0.875192
Ttc14	42.3345	-0.153623	0.82728	-0.185696	0.852683
Fxr1	382.302	0.728437	0.577368	1.26165	0.207074
Dnajc19	10.1247	-0.189837	1.19708	-0.158583	0.873997
Atp11b	23.4279	-0.756524	1.21554	-0.622375	0.533695
Dcun1d1	32.1166	-0.492592	1.26276	-0.390092	0.696468
Mccc1	21.8349	-0.444724	1.22004	-0.364516	0.715473
Acad9	35.384	0.0865106	0.650438	0.133004	0.894191
Zfp267	6.08191	-1.35151	1.30781	-1.03341	0.301412
Anxa5	45.3005	-1.90411	1.20953	-1.57425	0.115429
Exosc9	12.4371	-0.584438	1.16455	-0.501856	0.615769
Ccna2	2.09312	-3.33081	1.86339	-1.78749	0.0738576
Bbs7	7.0702	-0.927355	1.21161	-0.765394	0.444037
Trpc3	3.86554	0.0796373	1.21139	0.0657402	0.947585
4932438A13Rik	223.544	0.865107	0.610487	1.41708	0.15646
Bbs12	1.99854	-0.331739	2.03558	-0.16297	0.870542
Fgf2	28.9262	-0.0751529	0.810697	-0.0927015	0.926141
Nudt6	3.40315	-0.843897	1.45461	-0.580154	0.561811
Spata5	12.7355	-0.315727	1.18136	-0.267258	0.789271
Spry1	25.1281	0.473269	1.28825	0.367373	0.713341
Ankrd50	32.5021	-0.868102	1.23044	-0.705523	0.480485
C230034O21Rik	1.74338	-1.95175	1.75372	-1.11292	0.265743
Fat4	23.9708	-1.43128	1.14023	-1.25525	0.209389
Intu	6.04356	-0.865855	1.48482	-0.583136	0.559801
Hspa4l	28.0211	0.819542	1.08471	0.755539	0.449926
Plk4	3.49665	-0.852597	1.42849	-0.59685	0.550607
Mfsd8	10.0791	-0.138661	1.20013	-0.115538	0.908019
Abhd18	9.50053	-1.16887	1.13396	-1.03079	0.302638
Larp1b	35.9817	0.0164982	1.30698	0.0126231	0.989928
Pgrmc2	18.1045	-0.376209	1.1908	-0.315929	0.752056
Jade1	49.9404	-0.017114	0.705777	-0.0242485	0.980654
Sclt1	4.43081	-1.82432	1.41141	-1.29255	0.196166
D3Ertd751e	3.10798	0.71803	1.52822	0.469848	0.638464
Pcdh18	7.93053	-1.59671	1.29176	-1.23607	0.216434
Slc7a11	10.2874	-1.08744	1.15944	-0.937904	0.348294
Noct	24.0434	-1.26478	1.1663	-1.08444	0.278169
Elf2	120.934	0.229442	0.580935	0.394953	0.692877
Ndufc1	16.209	0.286087	1.25899	0.227235	0.820241
Naa15	66.8536	0.321234	0.561085	0.572523	0.566967
Rab33b	26.4119	0.24538	0.692287	0.354449	0.723002
Setd7	433.146	-0.148118	0.739314	-0.200345	0.841211
5031434O11Rik	2.19257	0.4352	2.02543	0.214868	0.82987
Maml3	19.3489	-1.18103	1.16086	-1.01738	0.308975
Gm20089	2.01161	-0.291655	1.56641	-0.186194	0.852293
Foxo1	85.734	2.091	0.954066	2.19167	0.0284034
Cog6	62.246	0.552264	0.590944	0.934545	0.350023
Lhfp	13.527	-1.37055	1.08247	-1.26613	0.205466
Nhlrc3	17.1474	-0.363027	0.733225	-0.495111	0.620522
Proser1	9.17493	-1.34924	1.17503	-1.14825	0.250864
Frem2	8.55801	-1.03361	1.1672	-0.885547	0.375862
Ufm1	34.6104	0.696841	0.877397	0.794214	0.427071
Postn	76.7717	-3.1877	1.53492	-2.07679	0.0378214
Supt20	19.8709	-1.16894	1.13187	-1.03275	0.30172
Exosc8	4.38859	0.118448	1.64047	0.0722038	0.94244
Alg5	12.8104	-0.74958	0.813484	-0.921444	0.356819
Rfxap	22.4551	1.44244	1.03769	1.39004	0.164515
Spg20	32.0038	-0.677959	1.24913	-0.542746	0.587304
Dclk1	10.3449	-1.45794	1.272	-1.14618	0.251722
Nbea	16.2403	-1.58001	1.08615	-1.45469	0.145756
Tm4sf1	30.5549	-1.17169	1.19202	-0.982942	0.325636
Wwtr1	73.7101	-0.424461	0.801291	-0.529722	0.596305
Commd2	7.20909	-1.07922	1.21769	-0.886286	0.375463
Rnf13	55.8587	-0.131311	0.579782	-0.226483	0.820826
Pfn2	100.249	-0.027723	0.697589	-0.0397412	0.968299
Tsc22d2	83.5016	0.361235	0.824125	0.438326	0.66115
Serp1	47.4946	-0.862681	0.639607	-1.34877	0.177412
Eif2a	35.4863	0.0845497	1.31205	0.064441	0.948619
Selenot	167.657	0.340383	0.590885	0.576057	0.564577
Siah2	12.2065	-0.0786261	1.18745	-0.0662145	0.947207
Med12l	3.75113	0.355505	1.33385	0.266526	0.789834
P2ry13	2.35184	-3.50498	1.8701	-1.87422	0.0609
P2ry12	1.52417	-2.83856	2.0487	-1.38554	0.165886
Igsf10	8.01543	-5.29267	1.52824	-3.46324	0.000533706
Mbnl1	548.171	0.382038	0.555718	0.687467	0.491788
P2ry1	3.49858	-1.62698	1.38356	-1.17593	0.239621
Rap2b	9.73122	-1.91359	1.18534	-1.61438	0.106445
Arhgef26	7.58456	2.05336	1.52576	1.3458	0.178369
Dhx36	47.6785	-0.374767	0.738535	-0.507447	0.611841
Mme	10.0302	-0.526471	1.15573	-0.455532	0.648727
E130311K13Rik	2.96239	0.617023	1.43689	0.429414	0.667622
Slc33a1	7.28508	-0.449055	1.17361	-0.382629	0.701995
Gmps	73.7484	0.72847	0.759706	0.958884	0.337617
Kcnab1	2.68052	-0.534108	1.51837	-0.351763	0.725016
Ssr3	254.38	0.350272	0.534077	0.655846	0.511923
Tiparp	67.6769	1.15147	0.914395	1.25927	0.207933
Ccnl1	36.5164	-0.547689	0.872964	-0.62739	0.530403
Gm37305	2.96777	-0.744091	1.40229	-0.530628	0.595677
Ptx3	22.8346	-1.91893	1.13027	-1.69775	0.089554
Shox2	2.95345	-0.400016	1.38231	-0.289382	0.772289
Rsrc1	15.6664	-0.571487	1.16705	-0.489686	0.624356
Mlf1	176.839	0.98966	0.596712	1.65852	0.0972119
Gfm1	94.0487	0.161004	0.554527	0.290345	0.771552
Lxn	3.31683	-1.026	1.35005	-0.759973	0.447271
Mfsd1	29.0846	-1.9827	1.11631	-1.77612	0.0757129
Schip1	40.1958	-0.110704	1.32729	-0.0834055	0.933529
Ift80	7.05511	0.149409	1.0533	0.141848	0.8872
Smc4	14.3408	-0.945501	1.23116	-0.767979	0.4425
Kpna4	309.504	0.946118	0.555234	1.704	0.0883812
Ppm1l	154.697	0.298564	0.621913	0.480074	0.631175
B3galnt1	3.04515	-1.52274	1.43658	-1.05998	0.289156
Nmd3	37.9114	0.672952	0.66827	1.00701	0.313932
Bche	7.16155	0.97293	1.06471	0.913796	0.360824
Pdcd10	11.7847	0.725627	0.991701	0.731699	0.464352
Golim4	28.8035	-1.1984	0.657796	-1.82185	0.0684778
Rapgef2	57.8936	-0.446198	0.586268	-0.761082	0.446608
Fnip2	73.6038	-0.973287	0.685983	-1.41882	0.155951
Gm3513	2.29869	-2.70341	1.80671	-1.49632	0.134571
Ppid	25.7645	-0.449505	0.710177	-0.632948	0.526767
Etfdh	119.008	0.664828	0.799036	0.832037	0.405388
4930579G24Rik	1.89926	-1.82143	1.93777	-0.93996	0.347238
Gask1b	15.5758	-0.269244	1.18063	-0.228051	0.819607
Pdgfc	3.78363	-1.64107	1.34503	-1.2201	0.222428
Ctso	7.88751	-2.06382	1.14225	-1.8068	0.0707942
Gucy1b1	4.64186	-0.622921	1.25492	-0.496383	0.619624
Gucy1a1	8.91447	1.03762	1.31266	0.790468	0.429255
Map9	1.73031	-1.95673	1.93428	-1.01161	0.311726
Plrg1	25.0708	0.0202095	0.660377	0.030603	0.975586
Dchs2	2.67927	-0.172887	1.54189	-0.112127	0.910723
Sfrp2	1.93876	-3.04444	1.94051	-1.56888	0.116675
Tlr2	12.686	-2.04624	1.23239	-1.66038	0.0968386
Tmem131l	23.3011	-0.577493	1.20552	-0.479042	0.631909
Trim2	6.94306	-1.56593	1.13546	-1.37911	0.167861
Arfip1	4.26677	-0.896485	1.39964	-0.640509	0.521842
Tigd4	11.1578	-0.686998	1.37607	-0.499245	0.617606
Tmem154	6.00409	-2.12348	1.19092	-1.78305	0.0745776
Fbxw7	26.2546	-0.507649	1.27093	-0.399431	0.689576
Gatb	12.7416	-0.528142	1.19573	-0.441688	0.658715
Fam160a1	147.202	1.28967	0.655779	1.96662	0.0492271
Glt28d2	17.613	2.40692	1.1569	2.08049	0.0374807
Sh3d19	36.7231	0.538808	1.10456	0.487803	0.62569
Rps3a1	58.1088	0.286549	0.80838	0.354473	0.722984
Lrba	97.2923	0.381808	0.572448	0.666974	0.504789
Dclk2	5.04229	-0.475757	1.63229	-0.291466	0.770695
Kirrel	31.5234	-0.530192	0.697969	-0.759621	0.447481
Fcrls	5.28715	-4.66586	1.58097	-2.95126	0.00316479
Etv3	38.6791	-0.718436	1.28323	-0.559864	0.575572
Arhgef11	54.7425	-0.73586	0.867629	-0.848127	0.396368
Pear1	13.5754	-1.10533	1.10296	-1.00215	0.316271
Prcc	44.6324	-0.545258	1.30606	-0.417482	0.676326
Hdgf	224.118	0.00643735	0.554059	0.0116185	0.99073
Mrpl24	26.855	0.256726	0.897433	0.286067	0.774827
Rrnad1	9.63681	-0.842725	1.11812	-0.753701	0.451029
Isg20l2	25.0255	-0.389559	0.86806	-0.448769	0.653598
Nes	126.059	-0.548545	0.776666	-0.706282	0.480013
Gpatch4	10.8434	-1.42418	1.12482	-1.26613	0.205465
Naxe	14.6695	-0.820626	1.15206	-0.712309	0.476273
Iqgap3	6.19985	-1.48773	1.42361	-1.04504	0.296004
Mef2d	307.444	0.146834	0.567142	0.258902	0.795711
Tsacc	2.12944	-1.99033	2.0051	-0.992634	0.320889
Cct3	127.616	-0.233994	0.593846	-0.394032	0.693558
Glmp	18.4348	-1.4868	1.10943	-1.34014	0.180199
Tmem79	13.9707	3.23759	1.56347	2.07077	0.0383798
Smg5	140.804	0.348017	0.56006	0.621392	0.534342
Pmf1	7.85535	0.0541525	1.24317	0.0435599	0.965255
Slc25a44	34.9796	-0.387443	1.08284	-0.357804	0.72049
Sema4a	20.3105	-0.995642	0.959877	-1.03726	0.299615
Lmna	254.602	-1.04589	0.675384	-1.54859	0.121481
Mex3a	9.57302	1.35921	1.62461	0.836634	0.402798
Lamtor2	32.8716	0.775475	0.839795	0.92341	0.355794
Ubqln4	90.5431	0.151836	0.593214	0.255955	0.797985
Ssr2	25.96	-0.683923	1.35501	-0.504737	0.613744
Arhgef2	92.631	-0.816194	0.620484	-1.31542	0.18837
Khdc4	43.2523	-0.16307	1.32607	-0.122972	0.902129
Rit1	29.9657	-0.165059	1.27304	-0.129657	0.896838
Syt11	13.1528	-0.578641	1.30237	-0.444299	0.656826
1500004A13Rik	23.1879	0.538266	1.08052	0.498157	0.618374
Gon4l	19.23	-0.752704	0.967557	-0.777943	0.436603
Msto1	13.8001	-0.330478	0.937719	-0.352427	0.724518
Dap3	44.1385	0.17253	0.688346	0.250645	0.802089
Ash1l	158.344	0.150869	0.520054	0.290102	0.771738
Rusc1	30.9513	0.0149757	0.749198	0.019989	0.984052
Fdps	6.10865	-1.96191	1.17915	-1.66383	0.0961456
Clk2	18.2636	-0.682311	1.16281	-0.586776	0.557354
Scamp3	27.1972	-0.087541	1.26143	-0.0693981	0.944673
Fam189b	10.3297	-0.216511	1.16941	-0.185146	0.853115
Gba	17.5734	-1.52822	1.15106	-1.32767	0.184289
Mtx1	6.64724	-0.414509	1.35112	-0.30679	0.759003
Thbs3	17.855	-2.00334	1.05944	-1.89094	0.0586329
Trim46	1.84747	-3.13538	1.91776	-1.63492	0.102065
Krtcap2	9.76929	0.301828	0.832426	0.362589	0.716912
Slc50a1	6.0898	-0.588483	1.22581	-0.480077	0.631173
Efna1	5.55842	-0.142021	1.2553	-0.113138	0.909921
Adam15	27.4187	-1.95181	1.10277	-1.76992	0.07674
Zbtb7b	47.6199	-0.498115	1.12928	-0.44109	0.659148
Gm15417	6.0179	0.559962	1.29698	0.431745	0.665927
Flad1	36.6668	0.0260796	0.626355	0.041637	0.966788
Cks1b	6.72868	0.843213	1.29291	0.65218	0.514285
Shc1	62.4528	-0.191832	0.767667	-0.249889	0.802673
Pygo2	30.7429	-0.970388	1.24823	-0.777413	0.436915
Pbxip1	442.952	0.0302738	0.614893	0.0492342	0.960733
Pmvk	3.30157	-0.927376	1.63163	-0.568373	0.569781
Kcnn3	19.7885	0.147149	0.885676	0.166143	0.868044
Adar	26.8846	-2.60898	1.07307	-2.43133	0.0150435
Chrnb2	2.417	-3.42632	1.81207	-1.89083	0.0586471
4632404H12Rik	4.07579	-0.723073	1.3654	-0.529569	0.596411
Ube2q1	27.5164	-0.913011	1.19748	-0.762446	0.445794
She	13.429	-0.861078	1.12962	-0.762275	0.445896
Il6ra	44.1509	0.126956	1.29899	0.0977347	0.922143
Atp8b2	41.9647	-0.894005	0.721898	-1.23841	0.215564
Hax1	10.6286	-1.81327	1.11437	-1.62717	0.103701
Ubap2l	94.0262	-0.455614	0.614328	-0.741646	0.458302
4933434E20Rik	54.7314	-0.356178	0.916196	-0.388757	0.697456
1700094D03Rik	3.00247	0.199842	1.41843	0.14089	0.887957
Tpm3	242.842	-1.14138	0.884211	-1.29085	0.196756
Rps27	9.1557	-0.499117	1.13997	-0.437835	0.661506
Rab13	3.42092	-1.58081	1.35018	-1.17081	0.241674
Jtb	22.0586	-0.221927	1.26304	-0.175708	0.860523
Slc39a1	74.2702	-1.01877	1.35094	-0.754124	0.450775
Crtc2	23.6458	0.500176	0.755995	0.661613	0.508219
Dennd4b	112.589	-0.633842	1.18117	-0.536624	0.591527
Gatad2b	110.041	0.711683	0.682825	1.04226	0.29729
Slc27a3	1.59989	-1.081	1.73048	-0.624679	0.532182
Ints3	41.8592	-0.784119	0.743586	-1.05451	0.29165
Npr1	33.5892	0.107872	1.02603	0.105135	0.916269
Ilf2	18.5607	-0.36656	0.788678	-0.464777	0.642091
Snapin	34.6846	0.680986	0.679785	1.00177	0.316456
Chtop	77.8329	0.115422	0.687163	0.167969	0.866607
S100a1	17.3736	0.0327686	1.24932	0.026229	0.979075
S100a13	1.80729	-1.10417	1.85221	-0.596136	0.551084
S100a16	42.0503	-0.739391	0.86628	-0.853524	0.393369
S100a4	18.7854	-2.54496	1.17177	-2.1719	0.0298633
S100a6	41.4996	-0.639916	0.624306	-1.025	0.305361
S100a8	16.0447	-0.8571	1.15676	-0.740951	0.458723
S100a9	19.7719	-0.435988	0.924405	-0.471642	0.637182
Gm9774	2.86108	1.74132	1.59327	1.09293	0.274426
Sprr1a	2.24649	-1.80413	1.75488	-1.02806	0.30392
S100a11	5.1249	-1.82256	1.22605	-1.48653	0.13714
S100a10	93.5676	-0.929287	0.645044	-1.44066	0.149682
Them4	4.82282	-0.292827	1.2347	-0.237165	0.812529
Rorc	105.281	0.950689	0.712291	1.33469	0.181977
Tdrkh	2.38518	-0.361644	1.49849	-0.241339	0.809292
Mrpl9	34.4999	-0.383216	1.27499	-0.300565	0.763747
Celf3	2.05294	-1.39377	1.72604	-0.807493	0.419382
Snx27	48.9105	-1.09387	0.874886	-1.2503	0.211191
Pogz	40.0184	0.183997	0.595764	0.308842	0.757441
Psmb4	121.63	0.319027	0.577553	0.552377	0.58069
Selenbp1	23.3833	1.59917	1.21806	1.31288	0.189224
Rfx5	24.5298	1.21663	1.18379	1.02774	0.304071
Pi4kb	27.9491	-0.559431	1.23287	-0.453764	0.649998
Zfp687	26.3653	0.0750962	0.665358	0.112866	0.910137
Psmd4	221.217	-0.0650311	0.935955	-0.0694811	0.944607
Pip5k1a	52.1182	-0.186327	1.35304	-0.137709	0.89047
Vps72	29.0608	0.0806746	0.774811	0.104122	0.917073
[truncated: 10,440 more rows]

## Sheet: Figure 1F
	baseMean	log2FoldChange	lfcSE	stat	pvalue
Rp1	5.74251	-0.547084	1.18528	-0.461564	0.644394
Sox17	11.3427	-0.303079	0.836311	-0.3624	0.717053
Mrpl15	69.2873	0.132456	0.395456	0.334946	0.737666
Lypla1	92.744	-0.135117	0.369769	-0.365408	0.714807
Tcea1	19.4588	0.464273	0.67477	0.688046	0.491424
Atp6v1h	40.8527	-0.324644	0.482645	-0.672636	0.501179
Rb1cc1	167.835	0.0687515	0.317857	0.216297	0.828756
4732440D04Rik	7.14541	0.55981	1.06542	0.525437	0.59928
Pcmtd1	90.3788	-0.208731	0.380865	-0.548045	0.583661
Rrs1	19.2646	0.0275647	0.646384	0.0426445	0.965985
Adhfe1	33.0263	0.386773	0.568726	0.68007	0.49646
Vcpip1	68.1643	-0.327053	0.396582	-0.824681	0.409553
Sgk3	23.564	-1.13149	0.604381	-1.87215	0.061186
Snhg6	9.03377	0.637217	0.939536	0.678226	0.497629
Cops5	95.3763	-0.502218	0.357885	-1.40329	0.160529
Cspp1	26.4032	0.352641	0.570342	0.618298	0.536379
Arfgef1	255.414	0.158186	0.293741	0.538521	0.590217
Prex2	58.1665	-0.246991	0.43868	-0.563033	0.573412
Sulf1	106.965	-0.886747	0.403625	-2.19696	0.0280235
Slco5a1	131.251	0.39674	0.347707	1.14102	0.253863
Ncoa2	115.727	-0.240565	0.343082	-0.701187	0.483187
Tram1	67.368	-0.636949	0.413242	-1.54134	0.123233
Lactb2	38.1709	-0.0549266	0.519552	-0.105719	0.915805
Eya1	32.2572	-0.179941	0.544912	-0.330219	0.741234
Terf1	8.62309	-0.230273	0.978745	-0.235274	0.813996
Rpl7	122.974	-0.349428	0.349582	-0.999558	0.317525
Rdh10	10.2638	-1.20517	0.880184	-1.36922	0.17093
Stau2	49.3018	0.00797094	0.444216	0.0179438	0.985684
Ube2w	23.309	-0.647277	0.603096	-1.07326	0.283156
Eloc	55.9923	0.131209	0.428899	0.305921	0.759664
Tmem70	31.3677	-0.52183	0.535595	-0.9743	0.329908
Jph1	397.492	0.122307	0.28429	0.430219	0.667037
Gdap1	11.3339	0.696389	0.870426	0.800056	0.423678
Pi15	13.0082	-1.83815	0.818149	-2.24672	0.0246581
Crispld1	8.10422	-0.144362	1.06038	-0.136141	0.891709
Pkhd1	19.7161	-0.125339	0.643238	-0.194856	0.845506
Gm28653	292.508	0.774565	0.344975	2.24528	0.0247501
Mcm3	29.0844	0.323362	0.59455	0.543877	0.586526
Paqr8	8.59579	0.0230636	0.932016	0.0247459	0.980258
Tram2	40.1057	0.61962	0.502232	1.23373	0.217302
Kcnq5	84.1276	0.0677234	0.385279	0.175777	0.860469
Ogfrl1	17.8777	-0.378951	0.669591	-0.565944	0.571432
Smap1	14.4695	0.272841	0.762317	0.35791	0.720411
Sdhaf4	19.1512	-0.80918	0.654194	-1.23691	0.21612
Fam135a	50.6641	-0.181017	0.445652	-0.406186	0.684606
Col19a1	67.3087	0.494223	0.452099	1.09317	0.274318
Lmbrd1	66.9977	0.301346	0.412949	0.729742	0.465548
Phf3	124.726	0.481797	0.343263	1.40358	0.160444
Ptp4a1	28.7111	0.0547282	0.56984	0.0960414	0.923488
Prim2	7.22729	-0.52858	1.00455	-0.526185	0.59876
Rab23	15.8436	-0.0569836	0.717029	-0.0794718	0.936657
Bag2	38.8658	0.226422	0.507225	0.446393	0.655313
Zfp451	70.4844	-0.103456	0.400823	-0.258108	0.796323
Dst	2686.21	0.389532	0.253841	1.53455	0.124893
Gm26788	7.20339	-0.237591	1.0037	-0.236714	0.812878
Gm37233	9.65933	-1.81627	0.935528	-1.94144	0.0522055
Ccdc115	20.9704	-0.0682261	0.647542	-0.105362	0.916089
Imp4	25.4761	0.370576	0.597832	0.619866	0.535346
Fam168b	162.035	0.0958836	0.315288	0.304114	0.761041
Plekhb2	113.928	0.265401	0.342582	0.774708	0.438512
Hs6st1	78.457	0.339424	0.39836	0.852053	0.394185
Uggt1	177.263	0.0549095	0.318661	0.172313	0.863191
Neurl3	15.9401	-1.1586	0.71577	-1.61867	0.105518
Arid5a	48.6283	0.3401	0.448807	0.757787	0.448579
Kansl3	149.778	0.205755	0.333482	0.616988	0.537242
Fer1l5	6.57186	1.07814	1.09925	0.980793	0.326695
Lman2l	46.6195	-0.158621	0.451707	-0.351158	0.72547
Cnnm4	36.6414	-0.360448	0.503967	-0.715221	0.474472
Cnnm3	43.8805	-0.178225	0.46469	-0.383536	0.701322
Ankrd23	3634.91	0.402877	0.307686	1.30938	0.190407
Ankrd39	18.1267	0.291971	0.699884	0.41717	0.676554
Sema4c	37.2337	-0.130362	0.529518	-0.246191	0.805535
Cox5b	134.146	0.0346434	0.337106	0.102767	0.918148
Actr1b	403.302	0.328569	0.289674	1.13427	0.25668
Tmem131	123.462	-0.169381	0.343608	-0.492949	0.622049
Inpp4a	103.399	-0.183171	0.35471	-0.516398	0.605577
Coa5	243.779	0.0301549	0.307563	0.0980447	0.921897
Unc50	20.2124	0.0288551	0.654317	0.0440995	0.964825
Mgat4a	25.7766	-0.574318	0.592989	-0.968514	0.332788
Tsga10	14.6452	-0.237859	0.772773	-0.307799	0.758235
Lipt1	5.16121	0.500006	1.2411	0.402873	0.687041
Mrpl30	38.0116	0.0372872	0.49633	0.0751258	0.940115
Txndc9	43.4002	0.532579	0.479649	1.11035	0.266848
Eif5b	49.182	0.944468	0.465454	2.02913	0.0424448
Rev1	53.7383	-0.411297	0.429173	-0.958349	0.337887
Aff3	18.6247	-0.129301	0.706329	-0.18306	0.854751
Pdcl3	64.8635	-0.0572464	0.429262	-0.13336	0.893909
Rpl31	61.4933	0.255811	0.41783	0.612236	0.540381
Tbc1d8	83.1924	0.0139072	0.378134	0.0367786	0.970662
Cnot11	43.9511	-0.258758	0.463332	-0.558472	0.576522
Rnf149	13.0071	-1.94225	0.83576	-2.32394	0.020129
Map4k4	234.449	0.31766	0.296295	1.07211	0.283672
Il1r1	55.9123	-0.02115	0.527774	-0.040074	0.968034
Il1rl2	18.0763	-0.182112	0.729194	-0.249744	0.802785
Il1rl1	12.5401	-0.234196	0.835194	-0.280409	0.779164
Slc9a4	5.24331	0.532582	1.20002	0.443809	0.657181
Slc9a2	57.3593	-0.191004	0.437137	-0.436942	0.662153
Tmem182	274.897	0.10917	0.294952	0.370127	0.711288
Mrps9	30.604	0.0197243	0.537936	0.0366667	0.970751
Tgfbrap1	60.3991	-0.21437	0.417013	-0.514062	0.607209
AI597479	56.9279	-0.308489	0.425526	-0.724959	0.468477
Fhl2	11.3208	-1.15248	0.827051	-1.39348	0.163476
Nck2	50.19	0.756228	0.453054	1.66918	0.095082
Uxs1	24.3432	-0.429081	0.585924	-0.732314	0.463977
Tpp2	124.6	-0.184652	0.334312	-0.552334	0.580719
Mettl21c	34.7977	-0.120034	0.527819	-0.227414	0.820101
Poglut2	12.0326	0.0321992	0.796432	0.0404293	0.967751
Bivm	17.982	0.631992	0.676634	0.934023	0.350292
Ercc5	30.3177	-0.069727	0.534263	-0.130511	0.896162
Mettl21e	5.99792	-0.834649	1.1402	-0.732017	0.464158
Gulp1	11.7714	-0.611091	0.840266	-0.727259	0.467067
Col3a1	17766.6	-0.44549	1.0434	-0.426962	0.669407
Col5a2	1885.1	-0.0850679	0.695362	-0.122336	0.902633
Wdr75	28.547	0.163259	0.554011	0.294685	0.768234
Slc40a1	35.8506	-0.164315	0.531741	-0.309014	0.757311
Dnah7b	5.76636	-1.38786	1.15399	-1.20267	0.229106
Slc39a10	31.6247	-0.050266	0.55498	-0.0905725	0.927832
Tmeff2	18.7257	-1.01322	0.798848	-1.26835	0.204673
Cavin2	97.8406	0.455526	0.368937	1.2347	0.216943
Nabp1	85.0773	-0.417153	0.37838	-1.10247	0.270257
Myo1b	60.6774	-0.369236	0.432125	-0.854466	0.392847
Stat1	80.0688	-0.609487	0.379206	-1.60727	0.107995
Gls	155.51	-0.210286	0.31558	-0.66635	0.505188
Nab1	26.525	0.0569774	0.563899	0.101042	0.919517
Mfsd6	26.1371	-0.295821	0.566149	-0.522514	0.601312
Inpp1	22.4929	0.194896	0.610562	0.319207	0.749569
Hibch	40.2723	-0.515411	0.497496	-1.03601	0.300198
1700019D03Rik	5.89432	-0.280442	1.12637	-0.248979	0.803377
Mstn	46.6329	-0.313482	0.460997	-0.680008	0.4965
Pms1	7.02096	0.34605	1.05568	0.327799	0.743064
Ormdl1	7.37435	-0.367607	1.01181	-0.363316	0.716369
Osgepl1	32.8352	-0.455603	0.528276	-0.862434	0.388449
Asnsd1	92.9002	0.149894	0.383964	0.390387	0.696251
Stk17b	42.4913	-0.472282	0.483991	-0.975806	0.329161
Hecw2	17.1423	0.101241	0.716334	0.141332	0.887608
Gtf3c3	22.9536	0.0582441	0.601461	0.0968377	0.922855
Pgap1	25.7035	-0.862978	0.575354	-1.49991	0.133638
Ankrd44	39.4518	-0.020916	0.491438	-0.0425609	0.966052
Sf3b1	286.117	0.0397655	0.288112	0.138021	0.890224
Coq10b	19.3157	-0.486779	0.651143	-0.747576	0.454716
Hspd1	135.915	0.718224	0.333422	2.1541	0.0312322
Hspe1	19.2649	0.44128	0.666345	0.66224	0.507818
Mob4	49.0401	-0.324144	0.447916	-0.723671	0.469268
Rftn2	13.9243	-0.51507	0.785959	-0.655339	0.512249
Mars2	24.1428	-0.0293715	0.593601	-0.0494802	0.960537
Plcl1	16.8118	0.24151	0.695558	0.347217	0.728428
1700066M21Rik	6.2502	0.592622	1.12279	0.527811	0.59763
Maip1	15.9666	-0.434083	0.697675	-0.622185	0.53382
Spats2l	20.9899	-0.036644	0.63065	-0.058105	0.953665
Kctd18	25.9628	0.00987845	0.572411	0.0172576	0.986231
Aox1	130.434	0.190245	0.333861	0.569831	0.568792
Bzw1	94.3601	-0.227453	0.366008	-0.621443	0.534308
Clk1	93.9428	0.201104	0.377744	0.532381	0.594462
Ppil3	9.22048	-0.377808	0.904887	-0.41752	0.676298
Nif3l1	24.1679	-0.0411961	0.587223	-0.0701541	0.944071
Orc2	20.8327	0.255477	0.631608	0.404487	0.685855
Fam126b	43.8168	-0.266826	0.490592	-0.543886	0.58652
Ndufb3	23.5751	0.441358	0.658573	0.670173	0.502748
Cflar	112.318	-0.0420792	0.35056	-0.120034	0.904456
Casp8	22.6913	0.0979389	0.60784	0.161126	0.871994
Trak2	268.062	0.142767	0.288587	0.494711	0.620804
Stradb	82.2564	-0.144011	0.390574	-0.368716	0.712339
Tmem237	6.64111	-0.450674	1.04956	-0.429393	0.667637
Als2	101.7	0.232246	0.362888	0.639994	0.522177
Fzd7	120.482	0.126401	0.337053	0.375017	0.707647
Sumo1	35.0293	-0.179799	0.503508	-0.357093	0.721022
Nop58	48.2431	-0.197268	0.462711	-0.426331	0.669866
Bmpr2	289.279	-0.109532	0.285032	-0.384279	0.700772
Fam117b	32.1059	0.155142	0.525882	0.295012	0.767985
Wdr12	31.3328	0.224599	0.529789	0.423941	0.671609
Carf	19.1664	-0.202305	0.648072	-0.312164	0.754916
Nbeal1	204.078	0.250938	0.308306	0.813925	0.415688
Cyp20a1	20.3031	-0.628549	0.627875	-1.00107	0.316792
Abi2	40.4869	-0.116808	0.47639	-0.245193	0.806307
Raph1	117.725	-0.319765	0.340756	-0.938399	0.34804
Cd28	11.1295	-0.447454	0.830299	-0.538907	0.589951
Pard3b	36.1018	0.339656	0.511756	0.663706	0.506878
Nrp2	106.92	-0.198341	0.348759	-0.568706	0.569556
Ino80d	117.601	0.100682	0.342255	0.294173	0.768626
Ino80dos	5.31954	-0.100602	1.17818	-0.0853876	0.931953
Gm20342	23.1529	-0.497316	0.609831	-0.815498	0.414787
Ndufs1	345.884	-0.208321	0.277715	-0.750126	0.453179
Eef1b2	179.917	-0.280972	0.321073	-0.875102	0.381518
Zdbf2	74.5136	-0.507576	0.412035	-1.23188	0.217995
Adam23	12.5502	-0.353296	0.801705	-0.440681	0.659444
Fastkd2	30.4454	-0.137874	0.540589	-0.255043	0.798689
Klf7	61.0771	0.185087	0.425748	0.434735	0.663755
Creb1	72.5142	-0.0657229	0.392684	-0.167368	0.86708
Mettl21a	16.7965	-0.859324	0.696445	-1.23387	0.21725
Ccnyl1	17.602	0.00657137	0.694027	0.00946848	0.992445
Fzd5	13.7295	-0.128621	0.780649	-0.164762	0.869132
Plekhm3	46.3095	-0.201039	0.456281	-0.440603	0.659501
Idh1	55.7016	-0.328835	0.446491	-0.736487	0.461434
Pikfyve	83.3734	-0.592529	0.379565	-1.56107	0.118506
Map2	14.6166	-0.364993	0.748818	-0.487426	0.625957
Rpe	23.5814	-0.436883	0.600405	-0.727647	0.46683
Kansl1l	90.9848	-0.151374	0.371939	-0.406985	0.684019
Acadl	212.088	-0.0925115	0.298149	-0.310287	0.756343
Myl1	4145.29	-0.623109	0.259061	-2.40526	0.0161611
Lancl1	44.9522	-0.310339	0.458659	-0.676622	0.498646
Ikzf2	51.8034	-0.302253	0.444498	-0.679987	0.496513
Atic	91.3686	0.0666456	0.370434	0.179912	0.857222
Fn1	3262.53	-0.881145	0.789016	-1.11676	0.264095
Mreg	95.5988	0.302942	0.407802	0.742864	0.457564
Pecr	11.847	0.290134	0.820173	0.353747	0.723528
Xrcc5	48.6325	0.0495833	0.452642	0.109542	0.912773
Smarcal1	54.9871	-0.306548	0.429244	-0.714158	0.475129
Rpl37a	16.2259	0.950971	0.752629	1.26353	0.206398
Igfbp5	2329.85	0.113748	0.253089	0.449439	0.653115
Tns1	1106.18	0.236573	0.258126	0.916501	0.359404
Arpc2	82.6773	-0.701253	0.37564	-1.86682	0.0619268
Aamp	132.698	0.589281	0.334342	1.76251	0.0779834
Pnkd	23.0406	0.58707	0.613659	0.956671	0.338733
Tmbim1	140.853	-0.065134	0.333131	-0.195521	0.844985
Slc11a1	25.6888	-0.448937	0.665393	-0.674694	0.49987
Ctdsp1	107.416	0.272309	0.358261	0.760085	0.447204
Usp37	45.4622	-0.0519471	0.457544	-0.113535	0.909607
Cnot9	55.9875	-0.101336	0.43289	-0.234092	0.814913
Plcd4	146.839	0.325597	0.381955	0.852447	0.393966
Zfp142	52.2982	0.560122	0.440808	1.27067	0.203846
Bcs1l	20.1617	-0.270115	0.681128	-0.39657	0.691685
Rnf25	17.0306	0.065901	0.701263	0.0939748	0.925129
Ttll4	77.0778	0.14115	0.394504	0.357792	0.720499
Cyp27a1	86.8012	-0.076582	0.380582	-0.201223	0.840524
Prkag3	319.785	-0.196912	0.283139	-0.695459	0.486768
Nhej1	7.74839	-0.55174	0.969789	-0.568928	0.569405
Cnppd1	74.1685	0.364145	0.398313	0.914218	0.360602
Retreg2	42.4167	0.155384	0.472937	0.328552	0.742494
Zfand2b	20.3232	0.697597	0.646204	1.07953	0.280351
Abcb6	44.5434	0.107628	0.47348	0.227313	0.820181
Atg9a	304.732	0.222979	0.316186	0.705215	0.480676
Ankzf1	27.8506	0.787153	0.567831	1.38624	0.165672
Glb1l	6.71311	0.138891	1.049	0.132403	0.894665
Stk16	19.8223	0.00475761	0.6498	0.00732166	0.994158
Tuba4a	454.973	0.0764484	0.283578	0.269586	0.787479
Dnajb2	116.765	0.300149	0.340759	0.880824	0.378413
Dnpep	56.4959	-0.183806	0.425056	-0.432428	0.66543
Des	6312.57	0.47082	0.252577	1.86407	0.0623124
Gm15179	24.861	-0.34301	0.623234	-0.55037	0.582065
Speg	1298.86	0.109261	0.260518	0.419397	0.674926
Gmppa	55.5926	-0.175222	0.434595	-0.403185	0.686812
Chpf	43.6615	-0.133518	0.485055	-0.275263	0.783114
Obsl1	354.276	0.0090022	0.277532	0.0324366	0.974124
Inha	11.9893	-0.138113	0.797049	-0.173281	0.862431
Stk11ip	67.3572	0.354133	0.418074	0.847058	0.396963
Slc4a3	116.872	0.564997	0.351976	1.60522	0.108446
Epha4	12.1549	0.124142	0.863629	0.143744	0.885703
Farsb	79.6769	0.133885	0.398637	0.335858	0.736978
5730419F03Rik	18.7244	0.493116	0.675095	0.73044	0.465121
Acsl3	44.0067	0.435561	0.467904	0.930877	0.351917
Utp14b	23.4815	0.125127	0.599884	0.208586	0.834772
Kcne4	5.79523	0.795954	1.14606	0.694511	0.487362
Wdfy1	36.4106	0.148124	0.498584	0.29709	0.766398
Mrpl44	34.7421	0.0430186	0.51894	0.082897	0.933933
Serpine2	129.78	-0.105786	0.335493	-0.315316	0.752522
2310015K22Rik	5.64231	-0.0055455	1.13202	-0.0048988	0.996091
Cul3	205.461	-0.189015	0.31116	-0.607451	0.543551
Dock10	55.9836	-0.401077	0.427592	-0.937991	0.348249
Irs1	336.993	0.510619	0.283788	1.7993	0.0719716
Rhbdd1	26.9757	0.335929	0.56439	0.595206	0.551706
Col4a4	11.0383	-0.258414	0.824423	-0.313449	0.75394
Col4a3	13.5269	1.31918	0.803947	1.64089	0.100821
Mff	113.039	0.00423021	0.377948	0.0111926	0.99107
Agfg1	89.6185	0.315136	0.369281	0.853377	0.39345
Pid1	44.8421	-0.980756	0.495059	-1.98109	0.0475813
Trip12	475.669	-0.0127225	0.26333	-0.048314	0.961466
Sp110	5.99128	0.163454	1.1043	0.148017	0.88233
Sp140	6.97087	0.58098	1.04212	0.557498	0.577187
Sp100	41.7809	-0.248886	0.487316	-0.510728	0.609541
A630001G21Rik	5.74245	-0.968766	1.15056	-0.841994	0.399791
Cab39	258.102	-0.0104974	0.289258	-0.0362909	0.97105
Itm2c	119.966	-0.632427	0.343981	-1.83855	0.0659813
Psmd1	233.041	0.111079	0.313507	0.354313	0.723105
Htr2b	5.4189	0.64223	1.17165	0.548144	0.583593
Armc9	13.7021	-0.133455	0.776014	-0.171975	0.863457
Ncl	567.387	1.13321	0.279196	4.05885	4.9316e-05
Ptma	146.26	1.0052	0.333329	3.01564	0.0025644
Pde6d	14.3735	-0.648687	0.734448	-0.883231	0.377112
Cops7b	40.0252	-0.0616614	0.483037	-0.127654	0.898423
Dis3l2	50.669	0.0509581	0.44095	0.115564	0.907998
Chrnd	53.8339	0.131951	0.45643	0.289093	0.77251
Chrng	73.2265	-0.311775	0.424175	-0.735015	0.462331
Eif4e2	72.6028	-0.137982	0.411919	-0.334975	0.737644
Efhd1	6.47927	-0.670896	1.10121	-0.609233	0.54237
Gigyf2	117.466	0.586896	0.354409	1.65598	0.0977252
Neu2	46.0928	0.681547	0.518176	1.31528	0.188416
Inpp5d	58.0093	-0.73587	0.429309	-1.71408	0.0865139
Atg16l1	65.1151	0.00148046	0.43975	0.00336661	0.997314
Dgkd	220.924	0.136866	0.302043	0.453136	0.650451
Usp40	70.8707	-0.219935	0.393286	-0.559223	0.57601
Mroh2a	11.8478	-0.815868	0.850286	-0.959521	0.337296
Hjurp	113.133	-0.239981	0.369505	-0.649466	0.516037
Arl4c	30.4268	-0.470438	0.557231	-0.844242	0.398534
Sh3bp4	27.7527	-0.369935	0.563714	-0.656246	0.511666
Agap1	132.049	-0.414057	0.328525	-1.26035	0.207543
4933400F21Rik	4.71186	0.794333	1.2929	0.614382	0.538963
Asb18	50.5503	0.847289	0.487114	1.73941	0.0819632
Ackr3	53.7717	0.12622	0.465015	0.271431	0.786059
Cops8	91.6061	-0.0609527	0.371912	-0.16389	0.869818
Col6a3	1582.34	-1.05544	0.791656	-1.33321	0.182463
Lrrfip1	324.297	0.273194	0.277573	0.984223	0.325006
Ramp1	24.2865	-0.0327579	0.590537	-0.0554714	0.955763
Ube2f	70.846	0.0869392	0.394332	0.220472	0.825504
Scly	23.4754	-0.454248	0.602304	-0.754184	0.450739
Klhl30	149.995	0.309402	0.346056	0.894083	0.371278
Erfe	5.34585	-0.236104	1.18519	-0.199212	0.842097
Ilkap	49.6839	0.054907	0.446804	0.122888	0.902196
Hes6	26.0144	0.190213	0.613406	0.310092	0.756491
Per2	66.1481	0.147719	0.40264	0.366877	0.713711
Traf3ip1	14.3489	0.80504	0.77086	1.04434	0.296328
Asb1	39.6645	-0.438492	0.484177	-0.905645	0.365124
Hdac4	266.568	-0.11973	0.294797	-0.406145	0.684636
Ndufa10	272.687	0.284308	0.28679	0.991343	0.321518
Cops9	34.5626	-0.527462	0.508752	-1.03678	0.29984
Gpc1	824.66	0.199488	0.25161	0.792845	0.427868
Gm29480	6.82486	0.552587	1.08011	0.511604	0.608928
Ankmy1	4.6344	1.18554	1.32524	0.894584	0.371009
Dusp28	17.3801	0.779266	0.708832	1.09937	0.271608
Rnpepl1	78.9566	0.303845	0.384528	0.790178	0.429424
Capn10	16.1119	0.748626	0.715457	1.04636	0.295395
Gpr35	9.37458	0.0653392	0.910455	0.0717654	0.942789
Sned1	123.608	0.0269106	0.849458	0.0316797	0.974727
Mterf4	13.3805	-0.208124	0.78951	-0.263612	0.792079
Pask	5.32195	0.154558	1.18507	0.13042	0.896234
Ppp1r7	42.1313	-0.270502	0.481822	-0.561415	0.574515
Hdlbp	1022.66	0.229874	0.259848	0.884648	0.376347
45902	208.262	-0.433629	0.306707	-1.41382	0.157414
Farp2	25.649	-0.456033	0.578417	-0.788416	0.430454
Stk25	169.637	0.11672	0.313197	0.372674	0.709391
Bok	13.4134	-0.439941	0.753643	-0.583752	0.559387
Thap4	31.6852	0.32195	0.529306	0.608249	0.543022
Atg4b	53.2515	-0.281949	0.431003	-0.654171	0.513002
Dtymk	13.6368	-0.696014	0.747528	-0.931088	0.351808
Ing5	17.6878	0.591344	0.68143	0.867799	0.385504
D2hgdh	25.5181	0.0245422	0.579073	0.042382	0.966194
Fam174a	51.3944	-0.0010749	0.449863	-0.0023894	0.998094
St8sia4	24.2686	0.144583	0.634358	0.227921	0.819708
D1Ertd622e	53.1103	-0.0001577	0.438512	-0.0003597	0.999713
Ppip5k2	27.1383	-0.344892	0.55759	-0.61854	0.536219
Gin1	5.66968	0.00545874	1.1391	0.00479216	0.996176
Pam	229.111	0.0256219	0.304354	0.0841845	0.93291
Rnf152	5.35969	1.47857	1.2716	1.16277	0.244923
Pign	36.7763	-0.0847189	0.502353	-0.168644	0.866077
Relch	58.5874	-0.155876	0.433127	-0.359886	0.718932
Tnfrsf11a	17.3083	-1.66396	0.762188	-2.18314	0.0290254
Zcchc2	46.403	-0.1421	0.457169	-0.310826	0.755933
Phlpp1	44.1558	0.157081	0.47086	0.333604	0.738678
Bcl2	13.3848	-0.582234	0.75751	-0.768616	0.442121
Kdsr	18.9361	-0.247284	0.652448	-0.37901	0.704681
Vps4b	45.0813	-0.0857141	0.478512	-0.179126	0.857839
Serpinb8	8.50306	-1.18612	0.942085	-1.25904	0.208016
Dsel	30.7305	-1.14854	0.550952	-2.08464	0.0371019
Tsn	66.8022	0.0133876	0.403351	0.0331909	0.973522
Nifk	28.571	0.410837	0.553117	0.742767	0.457623
Clasp1	263.917	-0.153507	0.284858	-0.538892	0.589962
2900060B14Rik	6.98344	0.561348	1.03644	0.541611	0.588086
Tfcp2l1	5.88521	0.107708	1.14202	0.0943142	0.92486
Gli2	8.56595	-0.403681	0.937324	-0.430674	0.666705
Inhbb	5.31753	1.43283	1.2658	1.13196	0.257652
Ralb	39.5071	-0.397484	0.482743	-0.823385	0.410289
Tmem185b	10.9792	0.495543	0.863568	0.573832	0.566082
Epb41l5	7.39971	0.672785	1.02333	0.657445	0.510895
Ptpn4	80.37	-0.511819	0.376248	-1.36032	0.173728
Tmem177	18.0854	0.00555146	0.680419	0.00815888	0.99349
Sctr	7.98258	1.86063	1.09619	1.69737	0.0896276
Tmem37	6.09929	-1.50042	1.13352	-1.32368	0.18561
Dbi	49.8805	0.391474	0.451335	0.867368	0.38574
Steap3	112.851	-0.277009	0.384741	-0.719987	0.471533
En1	15.6226	0.251585	0.733574	0.342958	0.73163
Insig2	83.5338	0.373302	0.383058	0.974532	0.329793
Ccdc93	56.3934	0.0489658	0.424669	0.115304	0.908205
Ddx18	18.5476	0.744301	0.687859	1.08205	0.279228
Actr3	86.1407	-0.131781	0.370027	-0.35614	0.721736
Slc35f5	26.4959	-0.699881	0.574402	-1.21845	0.223053
Nckap5	9.87273	-0.626439	0.875679	-0.715375	0.474377
Mgat5	43.8729	-0.773875	0.46506	-1.66403	0.0961062
Ccnt2	100.024	-0.289358	0.370007	-0.782033	0.434195
Rab3gap1	110.198	0.127924	0.346355	0.369345	0.711871
Zranb3	19.8711	-0.275269	0.634424	-0.433888	0.66437
R3hdm1	127.743	0.126557	0.343224	0.36873	0.712329
Ubxn4	134.362	-0.0421164	0.327717	-0.128515	0.897742
Mcm6	27.7962	-0.596919	0.566871	-1.05301	0.292338
Dars	101.284	-0.166134	0.351956	-0.472031	0.636905
Cxcr4	17.6643	-0.942492	0.669651	-1.40744	0.159298
Gm15675	14.172	-0.018253	0.753912	-0.0242111	0.980684
Cd55	108.402	0.00510228	0.346538	0.0147236	0.988253
Pfkfb2	37.9394	-0.273377	0.487094	-0.561241	0.574633
Yod1	15.3006	-0.240058	0.737476	-0.325513	0.744793
Mapkapk2	522.969	0.275746	0.272234	1.0129	0.311109
Eif2d	54.4329	-0.197349	0.43066	-0.458248	0.646774
Rassf5	11.2765	-0.548363	0.823092	-0.666223	0.505269
Ikbke	22.8103	-1.08486	0.740066	-1.46589	0.142678
Srgap2	89.8995	-0.549312	0.378107	-1.45279	0.146281
Rab7b	32.8944	-0.609881	0.56276	-1.08373	0.278484
Slc41a1	143.204	0.0480317	0.346447	0.138641	0.889734
Rab29	11.6597	-0.668893	0.822801	-0.812947	0.416249
Nucks1	202.228	0.28944	0.325212	0.890003	0.373464
Elk4	202.48	0.0903548	0.305414	0.295844	0.767349
Mfsd4a	83.6757	0.081614	0.379035	0.215321	0.829517
Cdk18	14.2404	0.346171	0.764447	0.452838	0.650665
Nuak2	8.93564	0.390078	0.920529	0.423755	0.671745
Tmcc2	121.503	0.455511	0.343197	1.32726	0.184424
Dstyk	77.7188	-0.0026187	0.388168	-0.0067464	0.994617
Rbbp5	44.7899	0.297671	0.462559	0.64353	0.51988
Tmem81	6.45418	-0.266448	1.05501	-0.252554	0.800613
Mdm4	110.933	0.0620388	0.346822	0.178878	0.858034
Pik3c2b	130.052	0.176063	0.331411	0.531254	0.595243
Ppp1r15b	115.422	0.0493855	0.342251	0.144296	0.885266
Plekha6	63.3376	-0.0946422	0.431133	-0.21952	0.826245
Sox13	22.3587	0.707447	0.620737	1.13969	0.254416
Snrpe	8.06307	-0.966694	0.974759	-0.991727	0.321331
Zc3h11a	23.9817	-0.179777	0.646603	-0.278033	0.780987
Gm38394	27.1044	0.204145	0.563457	0.362308	0.717122
Atp2b4	98.8325	0.305402	0.371425	0.822245	0.410938
Prelp	106.136	-0.087515	0.371786	-0.235391	0.813905
Fmod	174.68	-0.0607827	0.423829	-0.143413	0.885964
Btg2	59.1432	0.289661	0.431756	0.670891	0.50229
Mybph	437.089	-0.374635	0.268018	-1.3978	0.162174
Adora1	44.7725	0.2404	0.47579	0.505266	0.613372
Myog	86.1851	-0.204752	0.370952	-0.551963	0.580974
Ppfia4	57.9129	0.227648	0.452427	0.503171	0.614844
Tmem183a	39.7001	-0.0525085	0.490095	-0.107139	0.914678
Cyb5r1	80.7871	0.0384832	0.382745	0.100545	0.919911
Adipor1	552.002	0.322897	0.305991	1.05525	0.291311
Klhl12	45.2469	0.00439225	0.468136	0.00938243	0.992514
Rabif	18.1081	-0.205521	0.679659	-0.302388	0.762356
Kdm5b	75.3168	-0.06491	0.39245	-0.165397	0.868632
Syt2	6.94122	0.201934	1.05034	0.192256	0.847542
Ppp1r12b	902.205	0.528175	0.255413	2.06793	0.0386471
Ptpn7	7.38686	-0.702954	0.994817	-0.706616	0.479805
Arl8a	46.3109	0.278923	0.464904	0.599958	0.548534
Rnpep	40.7678	0.136932	0.477952	0.286497	0.774498
Timm17a	122.183	0.087979	0.34207	0.257196	0.797028
Lmod1	6.57504	-0.17745	1.05026	-0.168958	0.86583
Shisa4	242.556	0.372619	0.328816	1.13321	0.257124
Ipo9	145.215	0.1094	0.342253	0.319647	0.749236
Nav1	153.457	-0.586751	0.335373	-1.74955	0.0801964
Csrp1	80.7046	0.0870579	0.40746	0.21366	0.830812
Phlda3	348.511	0.606328	0.28239	2.14713	0.0317829
Tnni1	443.744	0.223938	0.316947	0.706547	0.479848
Tnnt2	197.037	0.289268	0.346651	0.834463	0.40402
Igfn1	191.838	0.799491	0.342717	2.33281	0.0196583
Tmem9	39.4321	-0.326485	0.484221	-0.674247	0.500154
Cacna1s	2673.06	0.424157	0.275707	1.53843	0.123943
Kif21b	31.1694	-0.4213	0.548474	-0.768131	0.442409
Camsap2	57.843	0.105875	0.422327	0.250696	0.80205
Ddx59	14.9188	0.0418599	0.724753	0.0577575	0.953942
Zfp281	41.8283	0.0558084	0.481899	0.115809	0.907804
Ptprc	76.3748	-0.911389	0.413281	-2.20525	0.0274365
Nek7	215.176	0.252856	0.323915	0.780626	0.435022
Dennd1b	94.2286	0.172119	0.360196	0.477849	0.632758
Zbtb41	50.6098	-0.0095287	0.441444	-0.0215853	0.982779
Aspm	12.3427	-0.372467	0.821899	-0.453178	0.65042
Cfh	35.5577	-1.15539	0.599561	-1.92705	0.0539729
Cdc73	79.3293	0.205529	0.3906	0.526188	0.598757
B3galt2	25.5309	0.241811	0.583279	0.414571	0.678456
Glrx2	28.7943	0.0888387	0.563742	0.157588	0.874782
Ro60	39.4535	-0.653217	0.492676	-1.32586	0.184887
Uchl5	32.4087	-0.123492	0.565683	-0.218306	0.827191
Gm29170	8.54674	0.29646	0.941798	0.31478	0.752928
Rgs2	10.7335	-1.0762	0.849485	-1.26688	0.205198
Pla2g4a	7.11882	-0.783179	1.02367	-0.765072	0.444229
Odr4	51.985	-0.0941785	0.471444	-0.199766	0.841664
Tpr	229.774	0.27321	0.29402	0.929222	0.352774
Prg4	24.0917	0.442712	0.729115	0.607191	0.543724
Hmcn1	38.9093	-0.657572	0.484762	-1.35648	0.174945
Ivns1abp	268.111	-0.0919407	0.289994	-0.317043	0.751211
Swt1	17.5949	-0.417624	0.684693	-0.609944	0.541899
Trmt1l	20.0164	0.669645	0.646679	1.03551	0.300429
Rnf2	22.6136	-0.597053	0.630782	-0.946528	0.343879
Fam129a	114.854	-0.460413	0.352963	-1.30442	0.192089
Edem3	134.201	-0.0844531	0.336048	-0.251312	0.801573
1700025G04Rik	189.411	0.193573	0.310421	0.623581	0.532903
Tsen15	8.3211	0.690891	0.9695	0.712626	0.476077
Colgalt2	13.0792	-0.694904	0.797374	-0.871491	0.383486
Rgl1	93.0655	-0.16576	0.441496	-0.375451	0.707325
Arpc5	44.5197	-0.534375	0.483026	-1.10631	0.268594
Ncf2	27.6918	0.203109	0.652278	0.311384	0.755509
Smg7	150.591	0.0854736	0.323697	0.264054	0.791738
Lamc2	5.8727	0.510292	1.13382	0.450065	0.652664
Lamc1	560.834	-0.255692	0.271375	-0.942211	0.346085
Dhx9	106.062	-0.0696289	0.351977	-0.197822	0.843184
Npl	9.06651	-1.01346	0.920638	-1.10082	0.270975
Rgs16	7.3825	0.448573	1.01953	0.439982	0.65995
Rnasel	32.5318	-0.44751	0.621355	-0.720216	0.471392
Teddm2	5.61522	2.08987	1.29964	1.60803	0.107828
Glul	298.016	0.324366	0.281655	1.15164	0.249467
Ier5	32.0483	-0.640128	0.541101	-1.18301	0.236805
Mr1	22.5692	-0.312209	0.620658	-0.50303	0.614943
Stx6	40.9652	0.201018	0.49163	0.40888	0.682627
BC034090	24.4302	-0.218329	0.588894	-0.370744	0.710828
Xpr1	192.817	-0.211053	0.30618	-0.68931	0.490628
Acbd6	14.6315	0.27323	0.739012	0.369723	0.711589
Qsox1	94.4678	-0.332915	0.367098	-0.906881	0.36447
Cep350	231.59	0.204832	0.293851	0.697059	0.485766
Tor1aip1	207.663	0.0765817	0.335252	0.228431	0.819312
Tor1aip2	161.21	-0.0959276	0.317872	-0.301781	0.762819
Soat1	54.1435	-0.272363	0.466223	-0.584191	0.559092
Abl2	129.225	0.242955	0.335998	0.723085	0.469627
Tor3a	56.5215	-0.578035	0.42393	-1.36351	0.17272
Fam20b	125.894	0.256534	0.34689	0.739526	0.459587
Ralgps2	15.3144	-0.27929	0.711981	-0.392272	0.694857
Angptl1	47.0428	-0.944801	0.45559	-2.0738	0.0380983
Rasal2	61.8903	0.29046	0.413396	0.702619	0.482293
Sec16b	25.1812	-0.796133	0.656141	-1.21336	0.224993
Cop1	62.6004	0.139679	0.411721	0.339256	0.734417
4930523C07Rik	13.1261	-0.190649	0.769395	-0.247791	0.804296
Tnn	32.1159	-1.87937	1.45941	-1.28776	0.197829
Mrps14	22.9054	-0.299131	0.598206	-0.500046	0.617043
Cacybp	46.3138	-0.10992	0.464045	-0.236874	0.812754
Rabgap1l	53.6507	-0.225586	0.439082	-0.513766	0.607415
Rc3h1	148.701	0.317894	0.329463	0.964886	0.334602
Zbtb37	55.7141	-0.0350302	0.452944	-0.0773388	0.938354
Gas5	4854.95	-0.831408	0.262927	-3.16213	0.0015662
Dars2	25.3545	-0.628021	0.579782	-1.0832	0.278719
Klhl20	41.2222	-0.37721	0.473528	-0.796595	0.425686
Prdx6	100.635	-0.12376	0.366765	-0.337437	0.735788
Suco	36.9053	-0.0929554	0.493973	-0.188179	0.850736
Pigc	24.8272	0.203977	0.598624	0.340743	0.733297
Dnm3	21.6822	0.0452528	0.630899	0.0717275	0.942819
Dnm3os	88.3212	-0.510202	0.477728	-1.06797	0.285532
Eef1aknmt	26.5356	0.337392	0.576333	0.585412	0.558271
Vamp4	26.8338	-0.279197	0.560413	-0.498199	0.618344
Myoc	129.72	0.291485	0.41169	0.70802	0.478933
Prrc2c	264.35	0.0338066	0.285511	0.118408	0.905745
Fmo1	37.7504	-0.101202	0.502192	-0.20152	0.840292
Fmo2	46.0213	0.251203	0.466128	0.538913	0.589947
Prrx1	161.301	-0.181702	0.376533	-0.482566	0.629404
Gorab	7.27069	-0.238234	1.01222	-0.235358	0.813931
Mettl11b	18.4853	-0.727071	0.660092	-1.10147	0.270692
Kifap3	90.5524	0.294239	0.366836	0.8021	0.422495
Scyl3	22.6788	0.201791	0.60366	0.334279	0.738169
Sell	8.1355	2.78803	1.22723	2.27181	0.0230978
Selp	6.46926	1.42918	1.13519	1.25898	0.208038
F5	4.52369	0.702315	1.30861	0.53669	0.591482
Slc19a2	10.4601	-0.494291	0.874608	-0.565158	0.571966
Ccdc181	12.5676	0.302405	0.809375	0.373628	0.708681
Blzf1	36.7548	-0.180661	0.502469	-0.359547	0.719186
Nme7	5.41767	0.301508	1.17834	0.255874	0.798048
Atp1b1	203.175	0.0650123	0.325218	0.199904	0.841556
Dpt	201.352	-0.900361	0.811958	-1.10888	0.267484
Sft2d2	105.774	-0.153442	0.391231	-0.392201	0.694909
Tiprl	35.9287	-0.430799	0.502618	-0.85711	0.391384
Gpr161	18.9198	-0.648964	0.716492	-0.905752	0.365067
Dcaf6	389.684	0.205369	0.288129	0.712765	0.475991
Gm37864	8.58322	0.0389111	0.927275	0.0419628	0.966528
Mpc2	64.0643	-0.107592	0.408051	-0.263672	0.792032
Mpzl1	14.1626	-0.416111	0.734481	-0.566538	0.571028
Rcsd1	326.277	0.311423	0.299845	1.03861	0.298986
Creg1	81.2769	-0.372142	0.377029	-0.987038	0.323624
Pou2f1	42.4679	-0.0548494	0.475852	-0.115266	0.908235
Dusp27	262.611	0.518092	0.291536	1.77711	0.0755504
Ildr2	18.8734	0.0927044	0.728559	0.127244	0.898748
Tada1	8.79093	0.838165	0.950175	0.882117	0.377714
Pogk	49.4904	0.356203	0.467663	0.761665	0.44626
Uck2	72.9776	0.220975	0.399937	0.552525	0.580589
Tmco1	35.2249	0.272515	0.511972	0.532286	0.594528
Aldh9a1	27.3699	-0.246745	0.557013	-0.442978	0.657781
Mgst3	78.2745	-0.183371	0.387688	-0.472987	0.636222
Rxrg	73.1136	-0.332167	0.401499	-0.827317	0.408058
Pbx1	128.296	-0.0813895	0.343077	-0.237234	0.812475
Rgs5	522.753	0.218957	0.2854	0.767193	0.442966
Rgs4	11.6578	0.997945	0.83909	1.18932	0.234314
Hsd17b7	11.3133	0.356197	0.833662	0.427268	0.669184
Ddr2	202.613	-0.65214	0.364369	-1.78978	0.0734892
Uap1	74.1755	-0.111929	0.392847	-0.284916	0.775709
Uhmk1	91.1921	0.212533	0.367861	0.577754	0.56343
Olfml2b	110.987	-0.846037	0.389107	-2.17431	0.0296822
Atf6	121.57	-0.0235504	0.345695	-0.0681249	0.945686
Dusp12	5.49062	-0.511135	1.15213	-0.443642	0.657301
Fcgr2b	58.9605	-0.632004	1.32806	-0.475885	0.634156
Fcgr3	30.2215	-0.743792	0.66958	-1.11083	0.26664
Sdhc	239.772	0.332569	0.297107	1.11936	0.262988
Mpz	37.4633	0.259665	0.512572	0.506591	0.612442
Pcp4l1	37.0874	0.695305	0.510507	1.36199	0.173201
Tomm40l	17.6853	-0.0068749	0.674916	-0.0101863	0.991873
Fcer1g	15.7041	-1.07863	0.771221	-1.3986	0.161934
Ndufs2	568.127	-0.0905153	0.264013	-0.342844	0.731715
Adamts4	16.3613	-0.0766241	0.693062	-0.110559	0.911966
B4galt3	16.8316	1.13988	0.723916	1.5746	0.115348
Ppox	32.9544	-0.0059253	0.556474	-0.010648	0.991504
Usp21	28.5596	0.401459	0.555575	0.722602	0.469924
Ufc1	23.5457	0.562738	0.600762	0.936707	0.348909
Dedd	13.987	-0.47073	0.742133	-0.634293	0.525889
Nit1	26.2012	-0.0762529	0.570474	-0.133666	0.893667
Pfdn2	18.2752	1.24212	0.798753	1.55507	0.119929
Arhgap30	53.4766	-0.49966	0.4843	-1.03172	0.302205
Usf1	35.1228	-0.165297	0.505211	-0.327184	0.743528
F11r	24.7497	0.265846	0.593315	0.448068	0.654104
Ly9	7.15524	-1.51684	1.2036	-1.26026	0.207577
Slamf7	10.2273	-1.22127	0.924196	-1.32144	0.186354
Cd48	9.32841	-3.29272	1.04202	-3.15994	0.00157801
Cd84	24.8801	-1.03693	0.678207	-1.52893	0.126282
Vangl2	8.20787	-0.264314	1.00039	-0.26421	0.791618
Ncstn	123.32	0.00617544	0.338982	0.0182176	0.985465
Copa	451.608	-0.0663171	0.269293	-0.246263	0.805478
Pex19	192.816	0.303328	0.313732	0.966838	0.333625
Dcaf8	597.999	0.264827	0.271142	0.976713	0.328711
Pea15a	99.9813	-0.421034	0.355621	-1.18394	0.236438
Casq1	3768.44	0.162828	0.261191	0.623408	0.533017
Gm17224	5.32741	-0.879168	1.17267	-0.749713	0.453427
Igsf8	39.7881	0.0392937	0.482693	0.0814052	0.93512
Atp1a2	2301.74	0.524914	0.259421	2.0234	0.0430314
Pigm	33.4716	-0.348159	0.51463	-0.676523	0.498709
Igsf9	6.47927	-0.670896	1.10121	-0.609233	0.54237
Tagln2	56.7327	-0.288146	0.430604	-0.669168	0.503388
Dusp23	44.2198	0.257846	0.472345	0.545884	0.585145
Cadm3	42.245	-0.164431	1.267	-0.12978	0.896741
Ifi209	8.62288	-1.20684	0.930568	-1.29688	0.194672
Ifi207	22.9414	-1.19016	0.777431	-1.53089	0.125798
Ifi204	31.0126	-0.991905	0.658069	-1.5073	0.131735
Mndal	16.6975	-0.700851	0.705487	-0.993429	0.320501
Ifi211	7.90799	0.20586	2.52845	0.0814172	0.93511
Ifi203	27.5359	-0.952149	0.583841	-1.63084	0.102925
Ifi205	17.0696	0.508092	0.916143	0.554599	0.579169
Grem2	22.8098	0.0622427	0.608766	0.102244	0.918563
Fh1	256.872	0.0856098	0.305486	0.280242	0.779292
Kmo	4.84301	0.31903	1.25647	0.25391	0.799565
Chml	12.2935	-1.16251	0.793812	-1.46447	0.143067
Cep170	114.314	-0.253832	0.356355	-0.712302	0.476277
Sdccag8	26.1997	-0.265439	0.609398	-0.435575	0.663145
Akt3	53.2528	-0.076728	0.433196	-0.177121	0.859414
Zbtb18	192.865	0.396812	0.306035	1.29662	0.194762
Adss	30.6433	-0.532103	0.541683	-0.982316	0.325944
Desi2	103.049	-0.142764	0.350744	-0.407031	0.683985
Hnrnpu	376.639	0.249013	0.272029	0.915388	0.359988
Efcab2	11.741	1.07464	0.873637	1.23008	0.218668
Kif26b	30.3696	-0.839135	0.543619	-1.54361	0.122683
Smyd3	17.6649	0.356515	0.68524	0.520278	0.60287
Tfb2m	13.317	0.909384	0.792056	1.14813	0.250914
Cnst	165.468	0.217473	0.321262	0.676933	0.498449
Sccpdh	53.0667	-0.427395	0.437386	-0.977158	0.328491
Ahctf1	148.256	0.132964	0.319918	0.415618	0.677689
Cdc42bpa	158.77	0.273206	0.324478	0.841985	0.399797
Coq8a	1048.26	0.659485	0.286109	2.30502	0.0211657
Psen2	32.6635	0.0710962	0.523125	0.135907	0.891895
Itpkb	129.51	-0.0409538	0.336536	-0.121692	0.903143
Stum	5.35824	-0.448626	1.18039	-0.380066	0.703896
Parp1	184.983	0.389477	0.311265	1.25127	0.210835
Lin9	9.06438	-0.0042823	0.907522	-0.0047186	0.996235
Acbd3	44.5568	0.0315473	0.502775	0.0627463	0.949969
H3f3a	47.9168	0.189459	0.477226	0.397	0.691368
H3f3aos	5.66035	-1.01296	1.14876	-0.881785	0.377893
Sde2	34.6181	0.0942688	0.52606	0.179198	0.857782
Pycr2	28.6419	0.643599	0.566692	1.13571	0.256077
Tmem63a	55.896	-0.160058	0.424046	-0.377453	0.705837
Ephx1	39.8701	-0.184742	0.4822	-0.383124	0.701628
Nvl	58.1608	-0.246666	0.425771	-0.57934	0.56236
Cnih4	51.7195	0.192006	0.442444	0.433965	0.664314
Wdr26	306.305	-0.109516	0.282995	-0.38699	0.698764
Lbr	59.1985	-0.0932929	0.417429	-0.223494	0.823151
Enah	152.733	-0.262766	0.325299	-0.807768	0.419224
Srp9	28.5066	-0.300673	0.556152	-0.540632	0.588761
Degs1	47.8515	0.0600933	0.459098	0.130894	0.895859
Fbxo28	52.3384	-0.101393	0.440755	-0.230044	0.818058
Trp53bp2	25.7655	0.0773122	0.582776	0.132662	0.894461
Capn2	176.824	-0.114579	0.322709	-0.355054	0.722549
Tlr5	13.5219	0.0363624	0.818714	0.044414	0.964574
Disp1	27.7965	0.023357	0.559195	0.041769	0.966683
Brox	47.9282	-0.563144	0.449311	-1.25335	0.210078
Aida	52.9083	-0.279705	0.436655	-0.640562	0.521807
Mia3	252.334	-0.213864	0.29041	-0.73642	0.461475
Taf1a	12.9927	-0.0528474	0.772815	-0.068383	0.945481
Dusp10	79.9733	-0.417308	0.381798	-1.09301	0.27439
Hlx	18.8404	-0.0446836	0.68752	-0.0649924	0.94818
45718	62.0828	0.050561	0.422098	0.119785	0.904653
C130074G19Rik	42.2458	0.285052	0.472734	0.602985	0.546519
Mark1	8.2261	-0.837721	0.942106	-0.8892	0.373896
Rab3gap2	74.8845	-0.215123	0.386777	-0.556194	0.578078
Iars2	168.791	-0.116631	0.322876	-0.361226	0.717931
Bpnt1	22.0948	-0.0516808	0.60986	-0.0847421	0.932466
Eprs	320.006	-0.124357	0.277602	-0.447971	0.654174
Tgfb2	52.1397	-0.363986	0.436545	-0.833789	0.4044
Rrp15	10.0624	0.643438	0.891971	0.721367	0.470684
Gpatch2	43.7462	0.0528458	0.464252	0.11383	0.909373
Esrrg	46.2971	-0.0075298	0.486451	-0.0154791	0.98765
Kctd3	37.6924	0.381915	0.505509	0.755507	0.449945
Cenpf	22.0584	0.04792	0.611795	0.0783269	0.937568
Ptpn14	150.841	0.13279	0.322957	0.41117	0.680948
Gm37422	17.5211	0.363453	0.684622	0.530881	0.595501
Smyd2	131.379	0.0549477	0.333057	0.16498	0.86896
Prox1	24.9214	-0.664572	0.591743	-1.12308	0.261405
Rps6kc1	64.8516	0.183458	0.406708	0.45108	0.651932
Angel2	70.0359	-0.188285	0.394028	-0.477846	0.63276
Vash2	19.5837	-0.220242	0.665828	-0.330779	0.740811
Flvcr1	36.8312	0.0984021	0.507151	0.194029	0.846153
Tatdn3	18.7309	-0.0589911	0.666284	-0.0885375	0.92945
Atf3	8.615	-0.68418	0.923036	-0.741228	0.458555
Nenf	41.4052	0.244454	0.555064	0.440407	0.659643
Pacc1	11.1411	0.293676	0.844609	0.347707	0.728061
Ppp2r5a	129.417	-0.126048	0.333636	-0.377801	0.705578
Dtl	7.38022	0.10275	1.00251	0.102492	0.918366
Ints7	39.6248	-0.446656	0.506841	-0.881254	0.37818
Lpgat1	111.337	0.0905445	0.36846	0.245738	0.805885
Nek2	7.13732	0.0134594	1.02686	0.0131073	0.989542
Slc30a1	35.1721	0.125415	0.527765	0.237633	0.812166
Traf5	9.60033	0.200571	0.916366	0.218877	0.826746
Rcor3	47.3589	0.0348126	0.473506	0.0735209	0.941392
Hhat	12.6982	-0.947054	0.780413	-1.21353	0.224928
Sertad4	35.5345	-0.345336	0.516475	-0.668641	0.503725
Utp25	28.1969	0.222609	0.568053	0.391881	0.695146
A130010J15Rik	10.5127	0.149283	0.87689	0.170242	0.86482
Traf3ip3	12.311	0.0231318	0.821508	0.0281577	0.977536
Lamb3	7.4498	0.444972	1.00343	0.443453	0.657438
Hsd11b1	8.39527	0.954271	1.00216	0.952216	0.340988
G0s2	18.105	0.166202	0.672681	0.247074	0.804851
Plxna2	71.6912	0.269664	0.398856	0.676094	0.498981
Cd34	236.082	-0.793836	0.317188	-2.50273	0.0123238
Gm16897	6.35945	-0.640337	1.07795	-0.59403	0.552492
A330023F24Rik	63.2021	0.635174	0.424294	1.49701	0.13439
Cd46	13.6299	-1.03627	0.75574	-1.37119	0.170314
Cr1l	60.7693	-0.462403	0.421591	-1.0968	0.272727
Fam171a1	29.112	-0.453474	0.541376	-0.837633	0.402237
Nmt2	54.4707	-0.229238	0.434417	-0.52769	0.597714
Dclre1c	17.6667	-1.00715	0.707829	-1.42287	0.154775
Hspa14	20.7937	-0.246675	0.623027	-0.39593	0.692157
Gm45902	7.94354	0.351261	0.974226	0.360555	0.718432
Cdnf	54.7724	0.55553	0.461764	1.20306	0.228953
Fam107b	16.8405	0.619187	0.713515	0.867798	0.385505
Frmd4a	36.4018	-0.846432	0.501743	-1.68698	0.0916065
Prpf18	97.8953	0.0153872	0.35972	0.0427756	0.96588
Sephs1	48.0954	-0.198894	0.479438	-0.414847	0.678254
Phyh	123.569	0.376834	0.3605	1.04531	0.295881
Mcm10	5.2648	-0.124415	1.20374	-0.103358	0.917679
Optn	74.8683	0.889936	0.398021	2.2359	0.0253581
Ccdc3	16.067	-0.272102	0.721822	-0.376965	0.7062
Camk1d	32.9591	-0.832449	0.51677	-1.61087	0.107208
Cdc123	47.784	-0.250554	0.471954	-0.530886	0.595498
Nudt5	11.783	0.0964914	0.843733	0.114362	0.90895
Sec61a2	31.151	-0.119709	0.578004	-0.207107	0.835926
Dhtkd1	9.41202	-1.10825	0.904086	-1.22582	0.220265
Upf2	54.7983	0.019623	0.429981	0.0456369	0.9636
Echdc3	5.43493	1.04175	1.2002	0.867984	0.385403
Usp6nl	22.4344	-0.355161	0.604653	-0.587381	0.556948
Celf2	186.92	-0.319675	0.303297	-1.054	0.291884
Taf3	23.6188	0.866822	0.618904	1.40058	0.161341
Atp5c1	665.415	0.406522	0.259597	1.56597	0.117355
Kin	9.45751	-0.669127	0.941998	-0.710327	0.477501
Itih5	239.822	-0.63782	0.352603	-1.80889	0.0704683
Prkcq	186.573	0.479437	0.318408	1.50573	0.132136
Pfkfb3	197.548	-0.0917415	0.79727	-0.11507	0.90839
Rbm17	7.91639	1.45283	1.03682	1.40124	0.161143
Il15ra	22.7792	0.41043	0.610355	0.672446	0.5013
Fbh1	98.538	0.208467	0.355971	0.585628	0.558125
Ankrd16	40.7802	0.109089	0.478178	0.228135	0.819541
Itga8	6.07662	-0.767149	1.08919	-0.704329	0.481228
Mindy3	18.7366	-0.175432	0.660296	-0.265687	0.79048
Pter	24.2452	-0.675463	0.598715	-1.12819	0.259241
Rsu1	57.5127	-0.45106	0.425954	-1.05894	0.289626
Trdmt1	11.0267	-1.03951	0.832155	-1.24918	0.211601
Vim	1280.15	-0.220884	0.253524	-0.871255	0.383615
St8sia6	5.39595	-0.525333	1.16025	-0.452777	0.650709
Hacd1	36.3166	-0.0733619	0.539095	-0.136083	0.891755
Stam	41.3312	0.184458	0.47469	0.388587	0.697582
Mrc1	190.562	-0.561829	1.12314	-0.500233	0.616911
Nsun6	5.6879	-0.816975	1.18082	-0.691872	0.489017
Arl5b	51.1073	0.263042	0.444712	0.59149	0.554192
Plxdc2	73.0384	-0.648665	0.438216	-1.48024	0.138809
Mllt10	54.2883	-0.0250475	0.429081	-0.0583747	0.95345
Dnajc1	65.1491	0.107445	0.407367	0.263756	0.791968
Commd3	41.4444	-0.416737	0.481743	-0.865062	0.387005
Bmi1	56.156	0.527844	0.435267	1.21269	0.225248
Pip4k2a	48.234	-0.314949	0.464219	-0.67845	0.497487
Msrb2	5.91705	-0.555686	1.1022	-0.504161	0.614148
Otud1	29.5516	-1.23056	0.541912	-2.27078	0.0231603
Etl4	154.729	0.252686	0.343355	0.735935	0.461771
Arhgap21	95.5586	-0.51892	0.379675	-1.36675	0.171704
Thnsl1	9.56627	0.579501	0.901444	0.642859	0.520316
Apbb1ip	28.365	-0.53396	0.562354	-0.949508	0.342362
Pdss1	14.0351	-0.0408457	0.751275	-0.0543685	0.956642
Abi1	85.1311	-0.232739	0.395701	-0.588167	0.55642
Acbd5	36.3441	-0.296993	0.502039	-0.591573	0.554137
Yme1l1	148.022	-0.0024193	0.32301	-0.0074898	0.994024
Spopl	58.7217	-0.112965	0.419871	-0.269046	0.787894
Psd4	19.308	0.0189338	0.663426	0.0285395	0.977232
Ehmt1	84.8106	-0.348553	0.369619	-0.943006	0.345678
Arrdc1	14.6235	-0.22459	0.759814	-0.295586	0.767547
Zmynd19	22.7257	0.38723	0.606939	0.638004	0.523471
Dph7	11.7341	0.681461	0.833063	0.818018	0.413347
Mrpl41	16.6803	-0.797164	0.685453	-1.16297	0.24484
Pnpla7	170.358	0.15677	0.321606	0.48746	0.625933
Nsmf	43.7203	0.114063	0.479941	0.237661	0.812144
Tor4a	14.2904	-0.560719	0.763561	-0.734347	0.462737
Nelfb	53.52	0.126734	0.434819	0.291464	0.770697
Tubb4b	163.17	0.334117	0.37494	0.891121	0.372864
Ndor1	26.093	0.246057	0.574632	0.428199	0.668506
Tprn	5.77698	0.378982	1.15205	0.328962	0.742184
Ssna1	21.778	0.503194	0.638428	0.788177	0.430593
Anapc2	118.8	0.0202068	0.345205	0.0585357	0.953322
Man1b1	82.3804	-0.475708	0.374144	-1.27146	0.203566
Dpp7	15.7195	0.418446	0.724225	0.577785	0.563409
Uap1l1	43.234	-0.0624524	0.471981	-0.13232	0.894731
Entpd2	17.8913	-1.10186	0.712446	-1.54658	0.121963
Npdc1	30.4355	0.512804	0.550136	0.93214	0.351264
Abca2	104.151	0.183593	0.351612	0.522147	0.601568
Paxx	13.66	0.00943059	0.787591	0.011974	0.990446
Fbxw5	99.4691	-0.0161961	0.355031	-0.0456187	0.963614
Traf2	50.84	-0.173245	0.446186	-0.38828	0.697809
Edf1	63.479	-0.131979	0.414743	-0.31822	0.750318
Mamdc4	14.099	0.29586	0.759254	0.389672	0.696779
Rabl6	204.48	-0.0436092	0.303028	-0.143911	0.885571
Tmem141	12.3587	-0.393011	0.782276	-0.502395	0.61539
Fcna	8.95584	-0.438562	1.02958	-0.425964	0.670134
Camsap1	96.3078	0.297416	0.366693	0.811076	0.417322
Ubac1	396.513	-0.0042475	0.278719	-0.0152395	0.987841
Nacc2	80.9836	0.131033	0.377778	0.346852	0.728702
Tmem250-ps	40.5627	0.335713	0.480527	0.698636	0.48478
Qsox2	15.6438	-0.4744	0.705668	-0.672271	0.501411
Gpsm1	20.6439	-0.877728	0.624679	-1.40509	0.159996
Dnlz	38.7553	0.322242	0.490743	0.656643	0.511411
Card9	10.1753	0.89034	0.917763	0.97012	0.331987
Snapc4	30.7602	-0.0201428	0.53028	-0.0379852	0.9697
Entr1	25.7236	0.0570222	0.620781	0.0918556	0.926813
Pmpca	191.675	0.335321	0.308857	1.08568	0.277619
Inpp5e	37.9544	-0.183484	0.495488	-0.37031	0.711152
Sec16a	191.939	-0.276489	0.301723	-0.916368	0.359474
Notch1	97.0071	-0.122333	0.36309	-0.336922	0.736176
Egfl7	100.16	0.118053	0.36653	0.322084	0.747389
Agpat2	22.0319	1.28264	0.688931	1.86178	0.0626339
Dipk1b	6.51243	0.422166	1.08144	0.390375	0.696259
Surf6	30.8803	0.601084	0.540193	1.11272	0.265829
Med22	31.5495	0.00893647	0.550034	0.0162471	0.987037
Rpl7a	419.682	-0.675485	0.319903	-2.11153	0.0347268
Surf1	16.0787	0.515473	0.714739	0.721205	0.470784
Surf2	17.6443	-0.0476566	0.699462	-0.0681333	0.94568
Surf4	242.208	-0.216848	0.29624	-0.732	0.464169
Rexo4	30.441	0.219853	0.550137	0.399633	0.689427
Cacfd1	46.5161	0.993901	0.469302	2.11783	0.0341896
Slc2a6	9.92434	0.429434	0.877362	0.48946	0.624516
Mymk	51.245	0.112819	0.458991	0.245798	0.805838
Adamtsl2	14.4253	0.635424	0.751528	0.845509	0.397827
Sardh	16.7924	-0.0767852	0.728444	-0.10541	0.916051
Vav2	34.2782	0.236558	0.521348	0.453743	0.650014
Brd3	76.3657	0.396637	0.389905	1.01727	0.309027
Wdr5	38.6416	0.632328	0.493883	1.28032	0.200433
Rxra	373.49	0.262617	0.283325	0.92691	0.353973
Col5a1	1558.5	-0.53157	0.835118	-0.636521	0.524437
Olfm1	22.3622	0.809123	0.621816	1.30123	0.193181
Ppp1r26	8.03475	0.0895425	0.96019	0.093255	0.925701
Mrps2	24.4696	-0.627656	0.609863	-1.02917	0.303398
Ralgds	52.2308	-0.447934	0.446549	-1.0031	0.315812
Gtf3c5	30.8681	0.791622	0.552381	1.43311	0.151826
Tsc1	227.698	0.415696	0.325409	1.27746	0.20144
Gtf3c4	72.7793	0.187467	0.399702	0.469017	0.639058
Ddx31	12.3703	0.268586	0.789065	0.340386	0.733566
Ttf1	26.449	0.484994	0.584143	0.830267	0.406388
Setx	165.289	0.0384758	0.314014	0.122529	0.90248
Ntng2	15.9176	-0.285261	0.706448	-0.403796	0.686363
6530402F18Rik	12.7969	0.859408	0.805519	1.0669	0.286017
Med27	15.689	0.95556	0.741145	1.2893	0.197293
Rapgef1	572.923	0.514233	0.272731	1.8855	0.0593624
Trub2	43.3969	0.585942	0.479952	1.22084	0.222148
Coq4	16.8172	-0.490593	0.693694	-0.707218	0.479431
Slc27a4	44.0287	-0.241713	0.474856	-0.509023	0.610736
Urm1	31.5651	0.00996569	0.531277	0.018758	0.985034
Cercam	51.5691	-0.365047	0.542436	-0.672977	0.500962
Odf2	72.9962	0.412027	0.393783	1.04633	0.295409
Gle1	43.802	0.124178	0.469436	0.264525	0.791375
Sptan1	357.026	-0.225462	0.281958	-0.799631	0.423925
Wdr34	23.2936	0.241704	0.611169	0.395479	0.69249
Set	136.133	0.676147	0.352406	1.91866	0.0550271
Pkn3	15.7733	1.14397	0.741319	1.54315	0.122794
Zdhhc12	6.08159	1.72922	1.19722	1.44436	0.148639
Zer1	101.506	0.0292981	0.35414	0.0827304	0.934066
Tbc1d13	68.5035	-0.0074998	0.40157	-0.0186763	0.985099
Endog	13.2117	-0.540778	0.766999	-0.705057	0.480775
Spout1	11.7579	0.30907	0.819445	0.37717	0.706047
Kyat1	22.1543	0.230044	0.622294	0.36967	0.711628
Lrrc8a	79.8168	-0.0160538	0.380012	-0.0422454	0.966303
Phyhd1	33.0696	0.356585	0.542575	0.65721	0.511046
Dolk	43.772	0.615939	0.476773	1.29189	0.196395
Nup188	47.4194	0.0907785	0.457563	0.198396	0.842736
Sh3glb2	82.419	-0.0566763	0.37846	-0.149755	0.880958
Miga2	71.2502	0.387355	0.394997	0.980652	0.326765
Dolpp1	23.2389	0.537458	0.6052	0.888067	0.374505
Crat	400.534	-0.103622	0.274294	-0.377776	0.705597
Ptpa	119.15	0.368942	0.347694	1.06111	0.28864
Ier5l	12.0264	-1.37071	0.834836	-1.64189	0.100613
Ntmt1	27.7316	0.275133	0.574688	0.478753	0.632114
Asb6	19.2531	-0.281428	0.659419	-0.426781	0.669539
Prrx2	5.8112	0.760778	1.22538	0.620851	0.534698
Ptges	13.4568	-0.454491	0.772816	-0.588098	0.556467
Tor1b	59.4423	-0.221811	0.416154	-0.533002	0.594032
Tor1a	9.74276	-0.452206	0.907638	-0.498223	0.618327
BC005624	30.4152	0.69266	0.543831	1.27367	0.202781
Usp20	85.163	0.251957	0.376758	0.668751	0.503655
Fnbp1	105.906	-0.0294883	0.37634	-0.0783555	0.937545
D330023K18Rik	5.09959	1.01347	1.31965	0.767987	0.442495
Gpr107	127.354	-0.0655764	0.336482	-0.194888	0.84548
Ncs1	40.5885	-0.0103526	0.478892	-0.0216178	0.982753
Hmcn2	526.274	-0.361027	0.352656	-1.02374	0.30596
Fubp3	43.7736	0.0543294	0.464807	0.116886	0.90695
Exosc2	9.12828	0.00505593	0.920378	0.00549333	0.995617
Abl1	230.166	0.117735	0.293099	0.401692	0.687911
Aif1l	70.834	0.147585	0.434266	0.339849	0.733971
Nup214	57.1624	-0.356426	0.428717	-0.831379	0.405759
Fam78a	73.2966	0.124923	0.390106	0.320227	0.748796
Plpp7	236.787	0.435271	0.293899	1.48102	0.1386
Prrc2b	680.817	0.087472	0.256662	0.340806	0.733249
Pomt1	33.806	0.0152185	0.518209	0.0293675	0.976571
Uck1	8.78865	0.536874	0.953111	0.563286	0.57324
Swi5	72.4552	-0.404003	0.409127	-0.987476	0.323409
Golga2	196.251	0.106955	0.317611	0.33675	0.736305
Dnm1	58.4174	-0.735334	0.474429	-1.54994	0.121157
Ciz1	52.0921	0.0437346	0.443098	0.0987018	0.921375
1110008P14Rik	23.5662	0.379923	0.598751	0.634525	0.525738
Ptges2	51.4435	0.221869	0.444861	0.498737	0.617965
Slc25a25	92.0077	0.802438	0.370829	2.1639	0.0304718
Naif1	17.2429	0.435172	0.689515	0.631127	0.527958
Fam102a	23.3936	-0.178851	0.615516	-0.290571	0.77138
Dpm2	15.2369	-0.182387	0.712834	-0.255862	0.798058
St6galnac4	53.2546	-0.276594	0.45137	-0.612789	0.540016
St6galnac6	81.6325	0.242477	0.386136	0.627958	0.530031
Ak1	3519.62	0.504761	0.25897	1.94911	0.0512823
Eng	104.457	-0.322544	0.363792	-0.886615	0.375286
Fpgs	24.8913	0.437291	0.586771	0.74525	0.45612
Cdk9	36.9831	0.139378	0.494916	0.28162	0.778235
Sh2d3c	20.8258	0.155974	0.663934	0.234924	0.814268
Tor2a	14.5701	0.676201	0.745211	0.907395	0.364198
Stxbp1	21.2521	-0.0771803	0.619396	-0.124606	0.900836
Fam129b	145.484	0.0182476	0.334325	0.0545804	0.956473
Lrsam1	36.6684	0.421777	0.519403	0.812043	0.416767
Rpl12	134.872	-0.0176658	0.33059	-0.0534371	0.957384
Slc2a8	17.7833	0.0591011	0.679751	0.0869452	0.930715
Garnl3	6.29684	-0.0107389	1.07035	-0.0100331	0.991995
Ralgps1	16.3662	0.655314	0.712475	0.919772	0.357692
Angptl2	350.304	-0.711415	0.308614	-2.30519	0.0211559
Zbtb34	30.9593	-0.466476	0.537228	-0.868302	0.385229
Zbtb43	45.335	0.335852	0.464463	0.723097	0.46962
Mvb12b	98.1823	0.293436	0.364006	0.806128	0.420169
Pbx3	11.2309	0.0526391	0.848321	0.0620509	0.950522
Mapkap1	77.1964	-0.0481407	0.385235	-0.124965	0.900552
Gapvd1	161.754	0.00276148	0.316151	0.00873469	0.993031
Hspa5	258.321	-0.290685	0.293519	-0.990345	0.322005
Rabepk	9.07003	-0.491529	0.907003	-0.541926	0.587869
Fbxw2	84.1822	0.114933	0.372448	0.308587	0.757636
Psmd5	42.4462	-0.160956	0.484243	-0.332387	0.739597
Traf1	14.6768	-0.733429	0.726515	-1.00952	0.312727
Cntrl	63.0266	-0.0082489	0.42101	-0.0195932	0.984368
Rab14	147.413	0.0379511	0.323464	0.117327	0.906601
Gsn	1719.61	0.154622	0.664681	0.232626	0.816052
Stom	163.477	0.607501	0.342825	1.77204	0.0763874
Ggta1	37.5698	-0.497982	0.499111	-0.997738	0.318406
Dab2ip	239.42	0.23043	0.296441	0.777321	0.436969
Ttll11	12.1054	-0.414875	0.806742	-0.51426	0.60707
Ndufa8	111.859	0.0671934	0.351862	0.190965	0.848553
Lhx6	9.66631	-0.958583	0.881395	-1.08758	0.276783
Rbm18	71.9147	0.154547	0.402548	0.383921	0.701037
Mrrf	26.5344	0.0909289	0.601636	0.151136	0.879868
Ptgs1	14.919	0.577418	0.73701	0.783459	0.433357
Pdcl	40.5407	0.0372618	0.488288	0.0763112	0.939172
Rc3h2	193.752	-0.130156	0.312473	-0.416535	0.677019
Zbtb6	20.6316	-0.358923	0.624016	-0.575183	0.565167
Zbtb26	20.7432	-0.787068	0.645238	-1.21981	0.222537
Rabgap1	112.603	0.118924	0.34541	0.344299	0.730622
Strbp	87.6201	-0.0112485	0.375457	-0.0299596	0.976099
Gpr21	5.90352	0.898642	1.17622	0.76401	0.444862
Dennd1a	67.3468	-0.239227	0.403658	-0.592647	0.553417
Nek6	51.0687	-0.271356	0.456324	-0.594656	0.552073
Psmb7	89.7754	-0.0596749	0.378533	-0.157648	0.874734
Nr6a1	13.1471	1.07378	0.797346	1.34669	0.17808
Nr6a1os	4.31286	1.64516	1.40203	1.17341	0.24063
Olfml2a	45.8507	-0.503892	0.457521	-1.10135	0.270743
Rpl35	56.3399	-0.0840105	0.426589	-0.196935	0.843878
Arpc5l	39.9832	-0.547571	0.531193	-1.03083	0.30262
Golga1	41.3107	0.118856	0.483788	0.245678	0.805931
Scai	16.5802	-0.464697	0.695808	-0.667853	0.504228
Ppp6c	64.4148	0.145889	0.412926	0.353306	0.723859
Arhgap15	7.19764	-0.929957	1.05851	-0.878551	0.379645
Gtdc1	28.9562	0.0136676	0.543699	0.0251382	0.979945
Zeb2	328.94	-0.411837	0.341311	-1.20663	0.227574
Zeb2os	6.02429	-0.565813	1.11198	-0.508834	0.610868
Acvr2a	72.4724	-0.498045	0.394541	-1.26234	0.206827
Orc4	25.4026	-0.665889	0.579898	-1.14829	0.25085
Mbd5	69.7123	-0.0135992	0.397817	-0.0341845	0.97273
Epc2	51.9845	-0.461256	0.439796	-1.04879	0.294273
Mmadhc	73.6083	-0.290392	0.388313	-0.747832	0.454562
Rnd3	27.6866	-0.386921	0.56085	-0.689884	0.490267
Rbm43	6.09382	-0.506301	1.12384	-0.450509	0.652344
Nmi	8.44626	-0.534312	1.00362	-0.532387	0.594458
Tnfaip6	9.94615	1.32734	1.18693	1.1183	0.263438
Rif1	67.1567	0.615545	0.417979	1.47267	0.14084
Neb	22554.1	0.0366455	0.235838	0.155384	0.876518
Arl5a	107.294	-0.302406	0.360876	-0.837977	0.402044
Stam2	44.2786	-0.157251	0.464778	-0.338335	0.73511
Fmnl2	44.5452	-0.209395	0.459238	-0.455961	0.648418
Prpf40a	91.7764	-0.0846696	0.362524	-0.233556	0.81533
Arl6ip6	13.1083	0.310899	0.876434	0.354732	0.722791
Gpd2	307.627	0.0488869	0.301414	0.162192	0.871155
Galnt5	22.0086	-1.50556	0.669652	-2.24828	0.0245586
Cytip	6.83175	0.167416	1.05338	0.158933	0.873722
Acvr1c	4.50572	3.54398	1.81131	1.95659	0.050396
Acvr1	24.4941	0.0667928	0.583533	0.114463	0.908871
Pkp4	33.5884	0.15571	0.515096	0.302293	0.762428
Tanc1	65.864	0.092601	0.421255	0.219822	0.82601
Wdsub1	38.5451	0.142435	0.522518	0.272594	0.785165
Baz2b	97.6068	0.431816	0.374552	1.15288	0.248958
45723	100.389	-0.319051	0.35697	-0.893777	0.371441
Cd302	21.5332	-1.12072	0.617	-1.8164	0.0693089
Pla2r1	15.814	-0.0829879	0.704548	-0.117789	0.906235
Itgb6	112.727	-0.0791829	0.350439	-0.225954	0.821237
Rbms1	91.55	-0.268475	0.371569	-0.722543	0.469961
Tank	29.4771	-0.38897	0.550119	-0.707066	0.479526
Psmd14	51.3848	-0.282368	0.437821	-0.64494	0.518966
Dpp4	24.2691	-0.466006	0.633091	-0.736081	0.461682
Fap	38.6148	-1.07639	0.520113	-2.06953	0.0384964
Ifih1	28.018	-0.860946	0.570301	-1.50963	0.131137
Fign	8.25256	0.469539	0.970807	0.483658	0.628629
Grb14	11.6244	-0.316124	0.828308	-0.38165	0.702721
Cobll1	10.1481	1.3817	0.924044	1.49528	0.134843
Scn3a	6.69362	-0.48131	1.0381	-0.463644	0.642903
Scn2a	8.17158	0.126832	0.970392	0.130702	0.896011
Ttc21b	12.2858	-0.135338	0.812208	-0.16663	0.867661
Scn7a	48.9928	-1.05618	0.510744	-2.06794	0.0386461
Xirp2	4975.49	0.455287	0.247748	1.8377	0.0661061
B3galt1	7.43495	0.118982	1.00412	0.118495	0.905676
Stk39	9.65402	0.134146	0.882208	0.152058	0.879142
Cers6	49.0673	-0.683644	0.488627	-1.39911	0.161779
Bbs5	7.69042	0.184203	1.01586	0.181327	0.856111
Klhl41	1342.13	0.2642	0.261228	1.01138	0.311836
Fastkd1	38.8294	0.283836	0.505476	0.561522	0.574442
Ppig	35.7413	0.340331	0.513363	0.662945	0.507366
Phospho2	19.5941	-0.489128	0.691842	-0.706994	0.479571
Klhl23	31.9904	-0.206743	0.536683	-0.385224	0.700071
Ssb	67.09	0.159673	0.407659	0.391681	0.695294
Mettl5	9.15123	0.69631	0.924369	0.753281	0.451281
Ubr3	439.601	0.314745	0.271817	1.15793	0.246892
Gorasp2	109.897	0.0806702	0.355199	0.227113	0.820336
Tlk1	72.0575	-0.328842	0.397572	-0.827126	0.408166
Mettl8	8.51585	-0.221512	0.958591	-0.231081	0.817252
Dcaf17	18.3068	0.228015	0.662143	0.344359	0.730577
Dync1i2	98.5459	-0.259976	0.370385	-0.701907	0.482737
Slc25a12	537.752	0.0302528	0.269099	0.112423	0.910488
Hat1	17.378	-1.28997	0.67911	-1.89951	0.057498
Metap1d	42.7861	-0.030815	0.480493	-0.064132	0.948865
Itga6	90.8898	0.132176	0.395455	0.334238	0.7382
Pdk1	122.204	0.29713	0.361466	0.822015	0.411068
Map3k20	1023.34	0.399351	0.275614	1.44895	0.147352
Sp3	77.6626	0.0221451	0.384887	0.0575366	0.954118
Ola1	71.7428	-0.21694	0.391784	-0.553724	0.579768
Cir1	3.84309	2.16469	1.61814	1.33776	0.180973
Scrn3	61.5912	0.253998	0.441382	0.575462	0.564979
Gpr155	32.9585	-0.18494	0.51579	-0.358556	0.719927
Wipf1	66.0181	-0.373672	0.424863	-0.879511	0.379124
Chrna1	289.352	-0.0698463	0.340016	-0.205421	0.837244
Chn1	6.91604	-0.775554	1.11432	-0.695989	0.486435
Atf2	40.5863	-0.189828	0.486958	-0.389823	0.696667
Atp5g3	325.286	0.0530105	0.29144	0.181892	0.855668
Lnpk	80.5684	0.0433369	0.384543	0.112697	0.910271
Hoxd9	24.5437	1.05882	0.646517	1.63773	0.101479
Hoxd8	43.7679	0.175591	0.504616	0.34797	0.727863
Hoxd4	6.21123	-0.762442	1.08792	-0.700823	0.483414
Mtx2	23.626	-0.464676	0.616941	-0.753193	0.451334
Hnrnpa3	18.9616	0.766058	0.664909	1.15212	0.24927
Nfe2l2	74.6801	-0.386309	0.385823	-1.00126	0.316701
Agps	75.7734	-0.0620781	0.40137	-0.154665	0.877085
Ttc30b	7.26158	0.0751265	1.01838	0.0737703	0.941193
Rbm45	17.1859	0.27927	0.683498	0.408589	0.682841
Osbpl6	112.519	0.0507938	0.35056	0.144893	0.884795
Prkra	9.31293	-0.407539	0.890198	-0.457808	0.647091
Fkbp7	11.914	-0.169211	0.87588	-0.193189	0.846811
Plekha3	19.0894	1.03456	0.681841	1.51731	0.129189
Ttn	183509	-0.0166811	0.236676	-0.0704809	0.943811
Ccdc141	80.2803	-0.832736	0.395637	-2.1048	0.0353091
Sestd1	59.8566	-0.0782329	0.416733	-0.187729	0.851089
Zfp385b	9.79063	-0.64942	0.867972	-0.748204	0.454337
Cwc22	23.0214	0.969065	0.621063	1.56033	0.118681
Ube2e3	29.5221	0.397964	0.549835	0.723789	0.469195
Itga4	52.2389	-0.262147	0.433051	-0.605351	0.544946
Itprid2	70.3047	0.118274	0.404964	0.292061	0.77024
Pde1a	6.86693	-0.766032	1.10241	-0.694874	0.487134
Dnajc10	93.1753	-0.0881358	0.365039	-0.241442	0.809212
Frzb	8.72011	0.329809	0.926778	0.355866	0.721941
Nckap1	114.218	-0.579145	0.357807	-1.6186	0.105534
Dusp19	16.0293	-0.397339	0.730276	-0.544094	0.586377
Zc3h15	63.4281	-0.0361653	0.408277	-0.0885803	0.929415
Itgav	188.352	-0.52397	0.304106	-1.72298	0.0848916
Fam171b	14.6506	-0.774994	0.732792	-1.05759	0.290242
Calcrl	41.2232	-0.411827	0.47984	-0.858259	0.39075
Tfpi	6.95601	0.230407	1.05613	0.218161	0.827304
Ctnnd1	154.974	-0.110515	0.316708	-0.348949	0.727128
Selenoh	9.41575	0.249027	0.916495	0.271717	0.78584
Tmx2	34.4438	0.493096	0.521352	0.945804	0.344249
Med19	14.3688	-0.942075	0.744029	-1.26618	0.205449
Zdhhc5	207.382	0.397343	0.320427	1.24004	0.214959
Clp1	9.767	0.61103	0.888939	0.68737	0.49185
Serping1	209.169	-0.66555	0.859144	-0.774667	0.438537
Ube2l6	17.3735	-0.881899	0.67528	-1.30598	0.191561
Smtnl1	56.6134	0.82627	0.474583	1.74105	0.0816757
Timm10	34.9067	1.717	0.552499	3.10771	0.00188546
Slc43a1	25.2319	0.00407	0.621272	0.00655108	0.994773
Slc43a3	54.1345	0.109952	0.456606	0.240803	0.809708
Ssrp1	97.242	-0.0377057	0.36286	-0.103913	0.917239
Tnks1bp1	138.899	0.0160654	0.339851	0.0472719	0.962296
Aplnr	78.7525	-0.263175	0.405483	-0.649042	0.516311
Ptprj	72.932	-0.940382	0.45068	-2.08659	0.0369257
4933423P22Rik	10.7995	-1.26742	0.867533	-1.46094	0.144031
Nup160	35.2895	-0.0531673	0.502499	-0.105806	0.915737
Fnbp4	79.159	0.116955	0.382912	0.305436	0.760034
Mtch2	128.433	0.214945	0.334761	0.642086	0.520817
Ndufs3	113.485	-0.125568	0.346559	-0.362327	0.717108
Kbtbd4	14.6954	0.12646	0.729022	0.173465	0.862286
Ptpmt1	14.3964	-0.694047	0.746829	-0.929326	0.35272
Celf1	229.569	0.208711	0.294768	0.70805	0.478914
Rapsn	37.5505	-0.057291	0.502968	-0.113906	0.909313
Psmc3	287.718	0.0779291	0.29286	0.266097	0.790165
Slc39a13	78.7239	0.33793	0.382039	0.884545	0.376402
Spi1	18.0192	-0.26461	0.696051	-0.380159	0.703827
Madd	33.975	0.31016	0.524349	0.591514	0.554176
Nr1h3	24.8668	-0.293372	0.580747	-0.505163	0.613444
Acp2	54.1272	-0.220264	0.4289	-0.513556	0.607562
Ddb2	6.53628	-0.235939	1.05728	-0.223157	0.823413
Pacsin3	437.339	0.397711	0.273316	1.45513	0.145633
Arfgap2	83.4561	0.370509	0.387736	0.955569	0.33929
1110051M20Rik	45.6085	0.22295	0.464476	0.480004	0.631225
Lrp4	87.1404	0.208409	0.372177	0.559974	0.575497
Ckap5	162.824	-0.134512	0.337164	-0.398951	0.689929
Zfp408	16.485	1.19984	0.748259	1.60352	0.108821
Arhgap1	41.3875	-0.176482	0.510222	-0.345893	0.729423
Atg13	102.449	0.513323	0.359742	1.42692	0.153603
Harbi1	8.72011	0.329809	0.926778	0.355866	0.721941
Ambra1	114.398	0.444725	0.348446	1.27631	0.201846
Mdk	5.45069	-0.498922	1.14217	-0.43682	0.662242
Dgkz	234.8	-0.0155349	0.29131	-0.0533277	0.957471
Gm9821	55.5875	0.307695	0.437437	0.703403	0.481805
Creb3l1	21.9946	0.0904562	0.617878	0.146398	0.883607
Phf21a	59.8155	0.0462359	0.417381	0.110776	0.911794
Pex16	22.21	-0.238516	0.608855	-0.391746	0.695246
Mapk8ip1	29.6718	-0.602931	0.5503	-1.09564	0.273235
Cry2	76.8131	0.508181	0.386151	1.31602	0.188169
Slc35c1	17.238	-0.248589	0.692645	-0.358898	0.719671
Chst1	10.3644	0.42031	0.924918	0.454429	0.64952
Trp53i11	24.5872	1.25604	0.66997	1.87477	0.0608241
Tspan18	22.3863	-0.62831	0.609671	-1.03057	0.302741
Cd82	81.2587	0.155882	0.392431	0.39722	0.691205
Ext2	123.676	0.180611	0.347573	0.519634	0.603318
Accs	12.3325	-0.437435	0.786454	-0.556213	0.578066
Gm13889	8.79562	1.35214	0.986235	1.37101	0.170371
Alkbh3	35.8	-0.270575	0.50281	-0.538127	0.59049
Hsd17b12	20.5233	-0.39564	0.626347	-0.631663	0.527607
Ttc17	93.1839	-0.0555444	0.388704	-0.142897	0.886372
Api5	54.3335	-0.311599	0.430781	-0.723335	0.469474
B230118H07Rik	36.6757	-0.431846	0.49365	-0.874801	0.381682
Traf6	35.9085	0.0655227	0.552072	0.118685	0.905525
Prr5l	6.95144	0.301793	1.07969	0.279519	0.779847
Commd9	32.4654	0.521422	0.528155	0.987252	0.323519
Ldlrad3	37.106	-0.0819835	0.49453	-0.165781	0.868329
Trim44	65.972	0.617857	0.424204	1.45651	0.145252
Pamr1	74.9678	-0.0786419	0.392951	-0.200132	0.841378
Cd44	123.607	-0.255679	0.346724	-0.737413	0.460871
Pdhx	86.4819	0.0328817	0.371517	0.0885065	0.929474
Apip	17.3306	-0.339426	0.699785	-0.485043	0.627646
Cat	223.746	0.405624	0.325974	1.24434	0.213374
Abtb2	41.9849	0.237264	0.504055	0.47071	0.637847
Nat10	67.7927	0.194717	0.413165	0.471283	0.637439
Caprin1	304.239	0.149652	0.281185	0.532217	0.594576
Lmo2	16.5446	-1.00818	0.715588	-1.40888	0.158872
Fbxo3	144.076	0.0185656	0.323049	0.0574698	0.954171
Cd59a	21.8877	0.667465	0.625522	1.06705	0.285949
D430041D05Rik	24.4382	-0.202562	0.615513	-0.329094	0.742084
Hipk3	611.732	0.167332	0.280711	0.596103	0.551107
Cstf3	22.3112	-0.939409	0.628398	-1.49493	0.134933
Tcp11l1	16.9293	0.0749232	0.719707	0.104102	0.917088
Depdc7	5.00041	0.420253	1.2506	0.336041	0.73684
Qser1	193.543	0.235715	0.308511	0.764039	0.444844
Eif3m	61.9125	-0.174652	0.42765	-0.4084	0.68298
Rcn1	46.584	-1.35317	0.486286	-2.78267	0.00539134
Elp4	16.5092	-0.658471	0.69298	-0.950203	0.342009
Immp1l	31.7733	0.536132	0.592435	0.904963	0.365485
Arl14ep	22.7745	-0.161868	0.601574	-0.269074	0.787873
Lin7c	49.7078	-0.0124864	0.461266	-0.0270698	0.978404
Lgr4	43.7096	0.131703	0.480567	0.274058	0.78404
Ccdc34	7.35384	-0.102347	1.03439	-0.0989438	0.921183
Fibin	20.2408	0.0709568	0.633133	0.112073	0.910766
Lpcat4	7.03913	-0.621707	1.01742	-0.611064	0.541157
Nop10	20.7605	-0.594009	0.643082	-0.92369	0.355648
Slc12a6	138.416	-0.216453	0.33404	-0.647987	0.516994
Emc4	41.6959	0.0654597	0.476906	0.137259	0.890826
Katnbl1	12.8375	-0.615532	0.770528	-0.798845	0.42438
Emc7	34.1589	-0.461022	0.5306	-0.868869	0.384919
Aven	15.6194	-1.25927	0.776637	-1.62144	0.104924
Ryr3	19.3269	-0.838508	0.671624	-1.24848	0.211856
Fmn1	18.1422	-0.601181	0.667676	-0.900408	0.367903
Arhgap11a	14.9701	0.36886	0.782363	0.471469	0.637305
Actc1	1021.26	-0.62566	0.304197	-2.05676	0.0397091
Aqr	52.6397	-0.0934292	0.464636	-0.20108	0.840636
Zfp770	33.6482	-0.403781	0.564136	-0.715751	0.474145
Dph6	12.8585	0.652526	0.800423	0.815226	0.414943
Meis2	5.99004	-0.135501	1.12978	-0.119936	0.904534
Spred1	82.0959	-0.691197	0.385162	-1.79456	0.0727235
Fam98b	25.0963	0.112407	0.583569	0.192619	0.847257
Thbs1	258.24	0.370267	0.349413	1.05968	0.289288
Gpr176	8.37902	-0.261465	0.932971	-0.28025	0.779286
Eif2ak4	27.4511	0.225662	0.5615	0.401892	0.687764
Srp14	123.134	-0.226443	0.340229	-0.665559	0.505693
Bmf	46.5645	-0.428519	0.45244	-0.947129	0.343573
Bub1b	8.95809	-0.945193	0.925164	-1.02165	0.306947
Plcb2	8.09618	-0.341366	0.961727	-0.354951	0.722627
Inafm2	10.3725	0.804362	0.912229	0.881755	0.37791
Ccdc9b	75.3909	0.0375702	0.405355	0.0926845	0.926154
Knstrn	9.9126	-0.268578	0.98776	-0.271906	0.785694
Ivd	213.086	0.303058	0.328683	0.922039	0.356508
Bahd1	41.725	-0.40899	0.473972	-0.862898	0.388194
Chst14	9.50304	-1.4875	0.932711	-1.59482	0.110754
Ccdc32	8.65376	-0.632458	0.935637	-0.675964	0.499063
Rpusd2	9.03584	0.0369661	0.947538	0.0390127	0.96888
Knl1	8.9366	-0.547349	0.907565	-0.603096	0.546445
Rad51	6.25932	0.220293	1.11838	0.196976	0.843846
Rmdn3	16.257	1.34271	0.737638	1.82028	0.068716
Dnajc17	6.24329	-0.101156	1.09788	-0.0921379	0.926588
Zfyve19	14.6924	1.47268	0.779698	1.88878	0.0589212
Vps18	52.7272	-0.125033	0.434564	-0.28772	0.773561
Dll4	20.2216	0.368174	0.639693	0.575548	0.564921
Chac1	42.1798	1.47312	0.56981	2.58528	0.00973012
Ino80	71.396	0.199224	0.396988	0.501838	0.615782
Exd1	5.27732	-0.582078	1.16438	-0.499903	0.617143
Chp1	125.687	0.192267	0.337778	0.569211	0.569213
Oip5os1	987.938	0.320934	0.257515	1.24627	0.212664
Nusap1	5.30826	0.67712	1.32268	0.51193	0.6087
Ndufaf1	27.2718	-0.245636	0.568948	-0.431736	0.665933
Rtf1	66.2945	0.551315	0.416939	1.32229	0.186071
Rpap1	71.832	0.571103	0.420241	1.35899	0.17415
Tyro3	8.41108	0.213201	0.941655	0.226411	0.820882
Mga	169.733	-0.133582	0.316318	-0.422302	0.672805
Mapkbp1	53.0442	-0.138435	0.438578	-0.315646	0.752271
Jmjd7	5.05045	-0.336132	1.18441	-0.283796	0.776567
Pla2g4b	10.2607	0.528574	0.867227	0.609499	0.542194
Sptbn5	10.4372	-0.432933	0.865036	-0.50048	0.616737
Ehd4	187.32	-0.410038	0.308611	-1.32866	0.183961
Pla2g4e	64.6137	0.501881	0.408188	1.22953	0.218872
Vps39	111.108	0.119881	0.345077	0.347403	0.728289
Tmem87a	119.182	0.00929864	0.345332	0.0269267	0.978518
Ganc	69.0764	0.299484	0.41432	0.722834	0.469782
Capn3	349.717	0.274219	0.286855	0.955949	0.339098
Zfp106	2297.53	0.203759	0.263221	0.774099	0.438872
Snap23	105.212	0.321157	0.360395	0.891125	0.372862
Lrrc57	22.0916	0.208684	0.612685	0.340606	0.733401
Haus2	16.5903	-0.554436	0.687696	-0.806223	0.420114
Stard9	172.787	-0.272773	0.330382	-0.825629	0.409015
Cdan1	28.151	-0.42678	0.583174	-0.731823	0.464276
Ttbk2	23.883	-0.040502	0.623324	-0.0649775	0.948192
Ubr1	157.174	0.317089	0.32116	0.987324	0.323484
Tmem62	9.84314	-0.670419	0.875674	-0.765604	0.443912
Ccndbp1	13.1091	-0.232534	0.767974	-0.302789	0.762051
Lcmt2	10.1045	-0.25159	0.960522	-0.26193	0.793376
Adal	28.9849	0.274366	0.563895	0.486556	0.626573
Zscan29	33.8186	-0.0256368	0.524547	-0.0488742	0.96102
Tubgcp4	33.401	-0.137584	0.5153	-0.266997	0.789471
Trp53bp1	122.926	-0.272108	0.35812	-0.759822	0.447361
Map1a	197.131	0.00244742	0.307848	0.00795008	0.993657
Ppip5k1	227.628	0.586859	0.31958	1.83635	0.0663064
Catsper2	8.89224	0.158844	0.915623	0.173481	0.862273
Pdia3	201.962	-0.737031	0.340721	-2.16315	0.0305298
Serf2	78.9511	0.416842	0.386175	1.07941	0.280404
Mfap1b	5.43024	0.276217	1.15739	0.238655	0.811373
Mfap1a	9.9779	0.481305	0.888822	0.541509	0.588157
Wdr76	9.36225	0.430408	0.958902	0.448855	0.653536
Casc4	26.1427	-0.555454	0.566825	-0.97994	0.327116
Ctdspl2	33.3978	-0.0027698	0.530709	-0.005219	0.995836
Eif3j1	57.148	0.512963	0.425648	1.20514	0.228151
Spg11	63.1301	-0.0788795	0.417926	-0.18874	0.850296
B2m	111.995	-0.820013	0.39323	-2.08532	0.0370399
Sord	62.9986	0.167146	0.420408	0.397581	0.690939
Duox1	17.5587	0.3608	0.817963	0.441095	0.659144
Shf	5.06324	1.29086	1.3649	0.945753	0.344275
Slc28a2	13.7145	-0.73268	0.768597	-0.95327	0.340453
Gatm	51.0884	-0.378733	0.46963	-0.80645	0.419983
Spata5l1	6.43725	1.09339	1.15344	0.947936	0.343162
Slc30a4	79.2531	-0.15319	0.383355	-0.399603	0.689449
Bloc1s6	41.5805	-0.0766923	0.481111	-0.159407	0.873349
Sqor	40.5397	0.12639	0.477789	0.26453	0.791372
Sema6d	69.3133	0.571688	0.400925	1.42592	0.15389
Myef2	10.294	0.901499	0.907375	0.993524	0.320455
Dut	7.4111	0.707781	1.02593	0.689889	0.490264
Fbn1	1810.67	-0.366418	0.29038	-1.26186	0.207
Cep152	12.538	0.650204	0.801918	0.810812	0.417474
Eid1	30.133	-0.0172313	0.535863	-0.0321562	0.974347
Secisbp2l	114.912	0.418313	0.357412	1.1704	0.241842
Cops2	123.274	-0.446955	0.337558	-1.32408	0.185475
Galk2	16.149	-0.70024	0.712406	-0.982923	0.325645
Fgf7	10.8372	-1.58549	0.910882	-1.74061	0.0817519
Atp8b4	6.98903	-0.398663	1.05564	-0.377651	0.70569
Gabpb1	22.7766	-0.55424	0.613175	-0.903885	0.366056
Usp8	84.1574	0.224111	0.376488	0.595266	0.551666
Trpm7	126.358	-0.286587	0.335526	-0.854142	0.393026
Sppl2a	176.755	0.00703456	0.308215	0.0228235	0.981791
Ap4e1	31.1685	0.14203	0.530111	0.267925	0.788757
Blvra	12.5147	-0.865893	0.801219	-1.08072	0.279822
Ncaph	9.9502	-0.778115	0.868975	-0.89544	0.370552
Itpripl1	14.3281	-0.10293	0.735412	-0.139962	0.88869
Snrnp200	316.772	0.256416	0.300153	0.854286	0.392947
Ciao1	55.6685	0.272546	0.432872	0.629622	0.528942
Tmem127	156.802	0.158825	0.316985	0.50105	0.616336
Stard7	201.091	0.177067	0.326944	0.541583	0.588106
Fahd2a	18.9157	-0.0251709	0.650898	-0.038671	0.969153
Zfp661	10.9185	-0.239091	0.834526	-0.2865	0.774495
Mrps5	37.0394	0.52765	0.504618	1.04564	0.295726
Mall	4.60585	1.26224	1.38587	0.910788	0.362407
Nphp1	36.4325	0.454215	0.513795	0.884038	0.376675
Mtln	30.63	-0.220867	0.53186	-0.415273	0.677942
Bub1	7.46327	-1.0339	1.00552	-1.02823	0.303841
Bcl2l11	35.2971	-0.45693	0.501045	-0.911954	0.361793
Anapc1	177.192	0.00870551	0.308092	0.0282562	0.977458
Mertk	24.5186	-0.989713	0.626433	-1.57992	0.114126
Tmem87b	45.0238	0.461465	0.464396	0.993688	0.320375
Fbln7	19.7373	-0.576526	0.728113	-0.791809	0.428472
Zc3h8	10.4397	-0.0864651	0.866082	-0.0998347	0.920476
Gm10762	14.9779	-0.516834	0.726309	-0.711589	0.476719
Zc3h6	16.6624	0.232175	0.697198	0.333012	0.739126
Ttl	30.9893	0.0201537	0.53262	0.0378387	0.969816
Polr1b	39.1639	0.659547	0.49251	1.33915	0.180521
Slc20a1	31.525	-0.57376	0.53639	-1.06967	0.284768
Sirpa	161.731	-1.30947	0.807183	-1.62227	0.104746
Stk35	47.5526	0.223986	0.463763	0.482976	0.629113
Snrpb	222.199	0.334543	0.305739	1.09421	0.273863
Nop56	944.759	0.771606	0.296003	2.60675	0.00914065
Idh3b	314.126	0.0625707	0.278602	0.224588	0.8223
Cpxm1	49.5575	-0.717851	1.15064	-0.623869	0.532713
Pced1a	23.3318	-0.411583	0.604201	-0.681203	0.495743
Vps16	46.5745	0.222666	0.455335	0.489015	0.624831
Ptpra	72.0744	-0.463952	0.411034	-1.12874	0.259007
Mrps26	22.8108	0.00138763	0.644686	0.00215241	0.998283
Ubox5	16.6192	0.590649	0.711482	0.830167	0.406444
Lzts3	15.0305	0.0815387	0.741556	0.109956	0.912444
Ddrgk1	84.7064	0.603356	0.402134	1.50039	0.133515
Itpa	22.6647	-0.315816	0.606525	-0.520698	0.602577
4930402H24Rik	59.8019	0.245734	0.447985	0.548532	0.583327
A730017L22Rik	24.7526	-0.557795	0.578526	-0.964165	0.334963
Atrn	99.5938	0.0292406	0.366866	0.0797036	0.936473
Adam33	16.2439	0.0197189	0.695986	0.0283323	0.977397
Siglec1	84.5291	-0.553243	1.79632	-0.307987	0.758092
Hspa12b	58.007	0.193309	0.444669	0.434726	0.663761
1700037H04Rik	11.3781	0.0372903	0.817379	0.0456218	0.963612
Spef1	8.99921	-1.01614	0.911168	-1.1152	0.264764
Cenpb	347.592	0.370684	0.298121	1.2434	0.213721
Cdc25b	22.9397	-0.412077	0.601623	-0.684944	0.49338
Ap5s1	20.1974	-0.0302806	0.6336	-0.0477914	0.961883
Mavs	105.38	0.157652	0.361395	0.436232	0.662668
Pank2	40.4451	0.12534	0.478297	0.262055	0.793279
Rnf24	8.15555	-0.118119	0.966799	-0.122175	0.90276
Smox	135.907	0.0562182	0.376321	0.149389	0.881247
Prnp	177.564	-0.17274	0.315713	-0.547143	0.58428
Prnd	9.99612	0.0255711	0.911299	0.0280601	0.977614
Rassf2	68.7053	-0.712432	0.453937	-1.56945	0.116543
Slc23a2	74.7313	0.164565	0.386855	0.425392	0.670551
Tmem230	11.5342	-0.261622	0.813857	-0.321459	0.747862
Pcna	27.5401	0.0563781	0.565267	0.0997372	0.920553
Cds2	204.968	0.308123	0.299612	1.02841	0.303758
Gpcpd1	373.9	0.494375	0.320846	1.54085	0.123354
Shld1	4.70964	0.724265	1.26274	0.573565	0.566262
Trmt6	26.1874	-0.138749	0.574135	-0.241666	0.809039
Mcm8	7.36542	0.075378	1.02516	0.0735284	0.941386
Crls1	13.8013	-0.255891	0.791019	-0.323495	0.74632
Tmx4	57.9289	0.398253	0.42223	0.943211	0.345573
Plcb1	18.4732	-0.10685	0.661106	-0.161623	0.871603
Plcb4	64.2754	0.125697	0.413473	0.304003	0.761126
Mkks	15.6631	-0.875549	0.706998	-1.2384	0.215566
Slx4ip	8.2286	0.454148	0.980453	0.463202	0.64322
Jag1	55.4537	-0.0858911	0.439322	-0.195509	0.844995
Btbd3	34.9062	-0.270877	0.505459	-0.535902	0.592026
Tasp1	19.0694	-0.15839	0.672752	-0.235436	0.813871
Esf1	22.9562	0.779792	0.633614	1.23071	0.218433
Ndufaf5	31.0327	-0.135735	0.535405	-0.253519	0.799867
Macrod2	15.8804	0.586996	0.71332	0.822907	0.410561
Flrt3	5.49167	-0.360911	1.16475	-0.309861	0.756666
Kif16b	142.333	0.239046	0.325707	0.733931	0.462991
Snrpb2	14.2211	0.45995	0.74975	0.613471	0.539565
Dstn	60.8734	-0.310635	0.426199	-0.72885	0.466094
Rrbp1	212.493	-0.245034	0.418064	-0.586117	0.557797
Snx5	178.69	-0.493896	0.322045	-1.53362	0.125122
Mgme1	16.0501	-0.0296381	0.732461	-0.0404637	0.967723
Kat14	46.6596	-0.187589	0.461661	-0.406335	0.684497
Polr3f	25.7369	0.00638633	0.59213	0.0107854	0.991395
Rbbp9	15.4204	-0.25436	0.71431	-0.356092	0.721771
Sec23b	32.7365	0.214235	0.520601	0.411515	0.680695
Dtd1	22.3116	0.0552852	0.610417	0.0905697	0.927835
Slc24a3	11.9505	-0.169424	0.802297	-0.211174	0.832752
Rin2	92.5004	-0.576598	0.36975	-1.55942	0.118896
Naa20	29.1136	0.0324639	0.552524	0.0587556	0.953147
Crnkl1	31.5811	0.00298363	0.538308	0.00554261	0.995578
Ralgapa2	69.3554	0.0301052	0.398777	0.0754938	0.939822
Kiz	40.5359	-0.230122	0.47772	-0.481708	0.630014
Xrn2	55.0835	-0.632743	0.426938	-1.48205	0.138328
Thbd	80.9766	0.500241	0.390037	1.28255	0.19965
Cd93	233.945	-0.0616138	0.346012	-0.178068	0.858669
Nxt1	6.77109	-0.702478	1.03312	-0.679956	0.496532
Gzf1	62.2396	-0.188964	0.409478	-0.461475	0.644458
Napb	62.8709	0.236166	0.417683	0.56542	0.571788
Cst3	263.198	-0.0987944	0.292154	-0.338159	0.735244
Zfp120	18.1196	-0.38287	0.663082	-0.57741	0.563662
Apmap	27.1263	0.408372	0.565029	0.722744	0.469837
Acss1	58.2489	0.0271667	0.451162	0.060215	0.951984
Entpd6	21.915	0.565725	0.622043	0.909464	0.363105
Pygb	60.5041	-0.86194	0.412264	-2.09075	0.0365507
Abhd12	78.8496	-0.140609	0.383587	-0.366565	0.713944
Ninl	7.8582	1.11604	1.01312	1.10159	0.270639
Nsfl1c	81.1085	0.414963	0.379408	1.09371	0.274082
Fkbp1a	98.3316	-0.177663	0.367253	-0.483761	0.628555
Psmf1	28.4552	0.996732	0.568387	1.75361	0.0794966
Fam110a	6.35253	-1.40091	1.08005	-1.29708	0.194602
Srxn1	57.5766	0.383812	0.42548	0.902069	0.36702
Csnk2a1	150.22	0.200631	0.330273	0.60747	0.543539
Tbc1d20	93.693	-0.152281	0.359727	-0.423322	0.67206
Rbck1	65.6458	-0.0698683	0.404229	-0.172843	0.862775
Sox12	10.4111	-0.265361	0.851448	-0.311658	0.7553
Zcchc3	5.98559	-0.250659	1.14727	-0.218484	0.827052
Rem1	8.76227	0.35862	0.939212	0.38183	0.702587
H13	100.986	0.0459785	0.362539	0.126824	0.89908
Id1	8.74306	1.08849	0.965597	1.12727	0.259629
Bcl2l1	43.4752	0.250781	0.47325	0.529912	0.596173
Tpx2	20.8451	-0.406668	0.665981	-0.61063	0.541445
Mylk2	959.248	0.272544	0.325	0.838599	0.401694
Pdrg1	74.3108	-0.190216	0.387599	-0.490755	0.6236
Ccm2l	14.4664	0.841024	0.77377	1.08692	0.277074
Hck	10.1109	-0.958971	0.929357	-1.03187	0.302135
Tm9sf4	72.7893	0.14205	0.407585	0.348515	0.727453
Plagl2	15.4774	-0.223032	0.722403	-0.308736	0.757522
Pofut1	95.6904	0.220477	0.371089	0.594134	0.552422
Kif3b	37.2059	-0.311234	0.503559	-0.618068	0.53653
Asxl1	81.2125	0.107734	0.385698	0.279323	0.779997
Nol4l	8.02341	0.331191	0.974306	0.339926	0.733913
Commd7	17.5973	-0.214532	0.690432	-0.310721	0.756013
Mapre1	102.498	0.0700182	0.354395	0.197571	0.843381
Cdk5rap1	16.9386	0.616644	0.693856	0.888721	0.374153
Snta1	325.074	0.192113	0.283657	0.677272	0.498233
Cbfa2t2	60.3373	-0.266649	0.413799	-0.644392	0.519321
E2f1	9.17044	0.0335594	0.904217	0.0371144	0.970394
Pxmp4	23.7749	0.609605	0.606265	1.00551	0.314652
Zfp341	6.21128	-0.382627	1.0994	-0.348033	0.727815
Chmp4b	140.794	-0.253136	0.325623	-0.777389	0.436929
Raly	76.4406	-0.354896	0.396035	-0.896123	0.370187
Eif2s2	96.2646	0.417843	0.382941	1.09114	0.27521
Ahcy	28.3878	0.734759	0.591326	1.24256	0.214029
Itch	90.1249	-0.662485	0.370706	-1.78709	0.0739232
Dynlrb1	54.6223	-0.25945	0.437467	-0.593074	0.553132
Map1lc3a	152.943	-0.0668856	0.370293	-0.180629	0.856659
Pigu	27.6473	0.507681	0.591711	0.857988	0.390899
Trp53inp2	534.933	-0.0267611	0.285904	-0.0936016	0.925426
Ncoa6	49.635	0.287106	0.458631	0.626006	0.531311
Acss2	77.4802	0.51135	0.408625	1.25139	0.210792
Gss	23.5218	0.654598	0.60312	1.08535	0.277766
Myh7b	16.8897	1.14404	0.760925	1.50349	0.132713
Trpc4ap	270.175	0.0556774	0.29251	0.190344	0.84904
Edem2	19.6148	0.16957	0.650124	0.260827	0.794226
Procr	15.3979	0.685026	0.866774	0.790316	0.429343
BC029722	12.1984	1.08965	0.836228	1.30306	0.192555
Eif6	42.9568	-0.179329	0.466134	-0.384716	0.700448
Uqcc1	119.041	0.132179	0.339751	0.389047	0.697241
Cep250	40.5591	0.119348	0.492154	0.242501	0.808392
Ergic3	77.0021	-0.169453	0.383623	-0.441719	0.658693
Cpne1	58.2869	0.274309	0.429776	0.63826	0.523304
Nfs1	103.284	-0.198177	0.354816	-0.558533	0.57648
Romo1	14.6615	0.946294	0.796522	1.18803	0.23482
Rbm39	180.091	-0.247002	0.329836	-0.748863	0.45394
Phf20	61.2766	0.120237	0.416198	0.288894	0.772663
Scand1	5.96959	0.572928	1.19463	0.479588	0.63152
2900097C17Rik	259.571	1.0486	0.324521	3.23122	0.00123264
Epb41l1	73.0366	0.00055402	0.39953	0.00138667	0.998894
Aar2	59.3303	0.284473	0.428377	0.664072	0.506644
Dlgap4	138.223	-0.137509	0.326641	-0.420978	0.673771
Myl9	36.5101	-0.822296	0.496936	-1.65473	0.097979
Rab5if	6.35723	-0.696285	1.0743	-0.648127	0.516903
Ndrg3	98.2143	0.24029	0.361935	0.663905	0.506751
Dsn1	6.72451	0.181541	1.05193	0.172578	0.862983
Soga1	88.511	0.180005	0.368565	0.488393	0.625271
Samhd1	89.1102	-0.548275	0.425885	-1.28738	0.197962
Rbl1	10.7292	-0.368729	0.840376	-0.438767	0.660831
Rpn2	159.495	-0.40014	0.316237	-1.26532	0.205758
Manbal	28.6566	0.492889	0.558267	0.88289	0.377295
Src	21.1391	-0.177546	0.70082	-0.25334	0.800006
Blcap	35.037	0.5529	0.519781	1.06372	0.287458
Nnat	11.9247	1.04893	0.840177	1.24847	0.21186
Ctnnbl1	33.4467	-0.102719	0.520435	-0.19737	0.843538
Tti1	64.7845	0.39378	0.414746	0.949448	0.342393
Rprd1b	62.3334	-0.0188947	0.409905	-0.0460954	0.963234
Tgm2	194.373	0.815429	0.355612	2.29303	0.0218462
D630003M21Rik	8.7396	0.819435	0.945979	0.866229	0.386365
Lbp	65.5563	-0.217897	1.02161	-0.213287	0.831103
Snhg17	28.2994	-0.0755122	0.552976	-0.136556	0.891382
Ralgapb	132.718	0.0710492	0.328849	0.216054	0.828945
Actr5	12.3134	0.804451	0.836778	0.961367	0.336368
Ppp1r16b	22.5813	0.810274	0.675402	1.19969	0.230259
Fam83d	10.5207	0.184339	0.86732	0.212538	0.831687
Dhx35	36.0955	-0.194705	0.503506	-0.386698	0.69898
Mafb	58.9197	-0.352669	0.50396	-0.699796	0.484055
Top1	64.2099	-0.275676	0.404283	-0.68189	0.495308
Plcg1	90.8547	0.34575	0.36618	0.944207	0.345064
Zhx3	138.087	-0.0447945	0.325221	-0.137735	0.89045
Lpin3	24.5908	-0.237325	0.581885	-0.407856	0.68338
Chd6	98.8541	-0.105862	0.357186	-0.296378	0.766941
Srsf6	106.684	0.118556	0.362199	0.327323	0.743424
Ift52	28.531	0.0935374	0.551695	0.169546	0.865368
Jph2	1433.87	0.256134	0.249383	1.02707	0.304387
Oser1	8.12948	0.368709	0.985427	0.374162	0.708284
Fitm2	225.455	0.641654	0.302681	2.1199	0.0340144
Ttpal	26.5979	-0.193145	0.569049	-0.339417	0.734295
Serinc3	414.863	-0.305384	0.275054	-1.11027	0.266883
Pkig	117.535	0.0684799	0.346724	0.197506	0.843432
Gm16316	5.29016	1.42423	1.26462	1.12621	0.260075
Ada	7.83519	-0.0147327	0.989245	-0.0148929	0.988118
Ccn5	16.3437	1.49002	0.772156	1.92968	0.053646
Ywhab	123.127	0.180594	0.335002	0.539082	0.58983
Tomm34	25.2003	0.475481	0.583749	0.81453	0.415341
Stk4	56.8152	0.0102179	0.427683	0.0238912	0.980939
Sdc4	75.6774	0.445744	0.412174	1.08145	0.279498
Sys1	29.1704	-0.263395	0.547854	-0.480775	0.630676
Dbndd2	25.3838	0.336639	0.579267	0.581146	0.561142
Pigt	107.64	0.264079	0.359442	0.734691	0.462528
Dnttip1	20.8795	0.458035	0.63098	0.725911	0.467893
Ube2c	18.3503	0.462154	0.671816	0.687917	0.491505
Tnnc2	307.194	-0.571254	0.339402	-1.68312	0.092352
Snx21	44.3573	-0.150781	0.467648	-0.322424	0.747132
Acot8	10.1157	-0.31616	0.855923	-0.369379	0.711846
Zswim1	12.7237	-0.145062	0.772921	-0.18768	0.851128
Neurl2	9.58397	-1.38211	0.93062	-1.48515	0.137504
Ctsa	155.822	-0.499989	0.320519	-1.55994	0.118775
Pltp	91.8126	-1.14592	0.490082	-2.33822	0.019376
Pcif1	82.3197	0.436609	0.380474	1.14754	0.251159
Zfp335	45.9298	-0.0734469	0.454448	-0.161618	0.871607
Mmp9	9.91715	-1.0597	0.895011	-1.184	0.236411
Ncoa5	56.9967	-0.0993781	0.432936	-0.229545	0.818446
Cd40	7.32638	-1.47835	1.03485	-1.42857	0.153129
Slc35c2	30.4172	0.434412	0.541784	0.801817	0.422659
Elmo2	50.2137	-0.175954	0.441207	-0.398803	0.690039
Zfp334	19.2506	-0.589155	0.647377	-0.910065	0.362788
Slc13a3	6.70048	-0.170257	1.20714	-0.141041	0.887838
Trp53rka	9.13292	0.191142	0.90955	0.210151	0.83355
Slc2a10	7.01516	-0.653658	1.08694	-0.601376	0.54759
Eya2	6.56834	0.376749	1.07587	0.350181	0.726203
Zmynd8	89.0427	-0.280765	0.370719	-0.757353	0.448838
Ncoa3	104.174	-0.475747	0.355256	-1.33917	0.180516
Sulf2	105.387	-0.941245	0.448486	-2.09871	0.0358421
Prex1	98.3495	-0.67804	0.363318	-1.86624	0.0620076
Trp53rkb	7.22834	-0.413416	1.02378	-0.403814	0.686349
Arfgef2	157.018	0.317325	0.321124	0.98817	0.32307
Cse1l	128.177	0.0609085	0.33762	0.180406	0.856834
Stau1	77.1433	-0.171193	0.389135	-0.439931	0.659987
Ddx27	23.9791	0.715021	0.604649	1.18254	0.236992
Znfx1	131.799	0.0161878	0.342434	0.0472727	0.962296
Zfas1	297.452	-0.955763	0.291096	-3.28332	0.00102592
Kcnb1	128.226	0.088592	0.387053	0.228889	0.818955
Ptgis	14.1217	0.178137	0.749765	0.23759	0.812199
B4galt5	117.618	0.685767	0.343612	1.99576	0.04596
Slc9a8	97.2796	0.428046	0.360007	1.18899	0.234442
Spata2	36.5747	0.0632908	0.504506	0.125451	0.900166
Rnf114	75.4207	0.502511	0.409191	1.22806	0.219425
Ube2v1	31.1103	-0.224495	0.548534	-0.409263	0.682346
Tmem189	42.6929	0.437999	0.484005	0.904947	0.365493
Cebpb	20.7619	0.0477552	0.625087	0.0763977	0.939103
A530013C23Rik	16.0183	0.794841	0.748001	1.06262	0.287954
Ptpn1	77.5537	0.369735	0.397605	0.929907	0.352419
Ripor3	6.63787	0.424218	1.11463	0.380591	0.703507
Adnp	69.1658	-0.454822	0.424187	-1.07222	0.28362
Dpm1	34.4263	-0.212528	0.517429	-0.410737	0.681265
Mocs3	13.5839	0.955221	0.789885	1.20932	0.226541
Nfatc2	63.8668	-0.164347	0.412951	-0.397981	0.690644
Atp9a	178.56	0.531902	0.367929	1.44566	0.148272
Sall4	6.53628	-0.235939	1.05728	-0.223157	0.823413
Zfp64	15.3998	-0.735742	0.721221	-1.02013	0.307665
Tshz2	53.4988	-0.164612	0.464136	-0.354664	0.722841
Zfp217	56.2526	0.336055	0.466776	0.719949	0.471556
Dok5	4.76437	0.745993	1.25875	0.592646	0.553418
Fam210b	13.6748	0.272461	0.842547	0.323377	0.746409
Aurka	6.62196	0.799277	1.10835	0.721142	0.470822
Cstf1	40.7892	-0.170307	0.480715	-0.354279	0.72313
Rtf2	91.2021	0.148158	0.363826	0.407223	0.683844
Rae1	26.5944	-0.226131	0.564588	-0.400524	0.688771
Rbm38	89.4943	-0.488096	0.380221	-1.28372	0.19924
Pck1	10.7277	3.2052	1.11914	2.86398	0.00418356
Zbp1	12.8863	-1.0855	0.8271	-1.31242	0.189379
Pmepa1	95.5241	0.667991	0.369843	1.80615	0.0708952
Rab22a	116.094	0.384874	0.342115	1.12499	0.260595
Vapb	255.727	0.0541222	0.292124	0.185271	0.853016
Stx16	95.1086	0.142493	0.379571	0.375404	0.70736
Npepl1	137.83	0.151436	0.334437	0.452809	0.650687
Gnas	32.655	-0.718152	0.532797	-1.34789	0.177693
Nelfcd	41.6924	-0.0914451	0.471953	-0.193759	0.846365
Ctsz	154.307	-0.294941	0.366125	-0.805574	0.420489
Atp5e	167.118	0.90121	0.329395	2.73595	0.00621999
Prelid3b	60.0046	-0.0834433	0.41458	-0.201272	0.840486
Gm14295	6.98226	0.618722	1.07117	0.577611	0.563527
Zfp970	9.00059	0.478498	0.973409	0.491569	0.623024
Gm14403	6.86335	-0.890568	1.05809	-0.841673	0.399971
Gm14325	8.761	-0.638847	0.930384	-0.686649	0.492304
Gm14326	10.6154	0.188352	0.855821	0.220084	0.825806
Zfp971	19.5213	0.145561	0.657005	0.221553	0.824662
Ppp1r3d	15.9065	0.0381362	0.727638	0.052411	0.958201
Fam217b	13.1258	-0.995757	0.773359	-1.28757	0.197894
Cdh4	25.1496	1.46682	0.614882	2.38553	0.0170547
Taf4	22.6082	0.0547968	0.626205	0.0875062	0.930269
Lsm14b	77.1428	0.152093	0.407295	0.373423	0.708834
Psma7	56.0273	-0.0577891	0.429106	-0.134673	0.89287
Ss18l1	9.2434	-0.445775	0.917024	-0.486111	0.626888
Mtg2	37.0503	-0.23745	0.557973	-0.425558	0.67043
Osbpl2	49.0632	-0.221988	0.44457	-0.499331	0.617546
Adrm1	21.7222	0.46315	0.620875	0.745963	0.45569
Lama5	196.668	0.398095	0.325845	1.22173	0.22181
Rps21	81.8705	0.368626	0.431202	0.85488	0.392618
Cables2	21.745	0.385118	0.628598	0.612662	0.5401
B230312C02Rik	28.7265	-0.126675	0.648151	-0.195441	0.845048
Mrgbp	13.2359	0.602044	0.798546	0.753925	0.450894
Ogfr	60.4371	-0.0180126	0.416325	-0.0432658	0.96549
Dido1	154.868	0.253028	0.320789	0.788766	0.430249
Gid8	38.1157	0.302851	0.502685	0.602466	0.546864
Ythdf1	70.2435	-0.0533409	0.412863	-0.129198	0.897201
Arfgap1	116.275	-0.0647965	0.342001	-0.189463	0.84973
9230112E08Rik	27.2847	0.372091	0.564384	0.659286	0.509712
Col20a1	11.7135	0.0684123	0.824662	0.082958	0.933885
Eef1a2	2286.07	0.425886	0.251906	1.69065	0.0909032
Ppdpf	19.9056	0.103793	0.653381	0.158856	0.873783
Helz2	71.5126	-0.180539	0.402604	-0.448427	0.653845
Gmeb2	26.143	-0.162955	0.56926	-0.286258	0.774681
Rtel1	42.1474	-0.0060948	0.472328	-0.0129037	0.989705
Arfrp1	34.7686	0.185711	0.511516	0.363061	0.716559
Zgpat	43.5227	0.0817312	0.469173	0.174203	0.861706
Zbtb46	33.3558	0.26294	0.521156	0.504531	0.613888
Tpd52l2	86.7513	0.0426685	0.371069	0.114988	0.908455
Dnajc5	152.47	0.100339	0.327206	0.306653	0.759107
Uckl1	51.041	-0.104104	0.47641	-0.218517	0.827026
Uckl1os	41.4789	0.697267	0.530271	1.31493	0.188535
Zfp512b	56.0416	-0.227649	0.448662	-0.507396	0.611877
Prpf6	81.7408	0.192297	0.37988	0.506204	0.612713
Sox18	12.1749	-0.980965	0.800588	-1.22531	0.22046
Tcea2	8.48061	0.250261	0.953142	0.262564	0.792887
Rgs19	13.9756	-0.495553	0.750196	-0.660565	0.508892
Pcmtd2	78.876	-0.0225398	0.388668	-0.0579924	0.953755
Polr3k	24.4606	-0.587446	0.587579	-0.999773	0.31742
Zfhx4	123.975	0.151011	0.34183	0.441773	0.658653
Pex2	39.4459	-0.0212786	0.493762	-0.0430949	0.965626
Pkia	536.81	0.0102346	0.278396	0.0367629	0.970674
Zc2hc1a	14.7385	-0.422335	0.725397	-0.582213	0.560423
Hey1	8.49546	0.536635	0.957671	0.560354	0.575238
Mrps28	39.0045	-0.248467	0.494569	-0.50239	0.615393
Tpd52	53.1513	-0.223715	0.43369	-0.515842	0.605965
Zbtb10	16.4101	-0.279248	0.708509	-0.394134	0.693482
Zfp704	58.3408	-0.341168	0.423889	-0.804852	0.420905
Pag1	34.4753	-0.347391	0.531364	-0.653772	0.513258
Fabp5	25.4051	-0.244111	0.573122	-0.425932	0.670157
Fabp4	207.654	0.778013	0.330352	2.3551	0.0185176
Impa1	35.0718	0.115583	0.506044	0.228404	0.819332
Zfand1	15.337	-0.687573	0.745919	-0.92178	0.356644
Chmp4c	6.01747	0.243036	1.11954	0.217086	0.828141
Lrrcc1	19.6261	-0.0420579	0.653175	-0.0643899	0.94866
E2f5	6.74496	-0.440477	1.06622	-0.413119	0.67952
Rbis	7.95355	-1.34988	0.984386	-1.37129	0.170285
Car3	4983.56	0.386812	0.288424	1.34112	0.179881
Car2	7.27995	1.03211	1.09681	0.941015	0.346697
Ythdf3	123.173	-0.479702	0.340255	-1.40983	0.15859
Armc1	47.3019	0.124496	0.457558	0.272088	0.785554
Mtfr1	41.2337	-0.31476	0.478599	-0.65767	0.510751
Pde7a	105.198	-0.0429184	0.355052	-0.120879	0.903787
Trim55	140.824	0.292691	0.332885	0.879255	0.379263
BC002189	7.15434	0.0878623	1.03008	0.0852968	0.932025
Cp	25.5771	-0.477815	0.609158	-0.784386	0.432814
Hps3	21.0377	-0.234128	0.632336	-0.370259	0.711189
Hltf	21.8711	-0.460604	0.608088	-0.757463	0.448772
Gyg	261.916	-0.135795	0.293818	-0.462173	0.643957
Cpa3	8.81098	-1.42527	1.05818	-1.34691	0.17801
Gm43672	12.6266	-0.254395	0.821555	-0.309651	0.756827
Tbl1xr1	144.64	-0.0731782	0.322735	-0.226744	0.820623
Ect2	10.802	-0.888973	0.833845	-1.06611	0.286373
Nceh1	51.1	-0.147678	0.441001	-0.334869	0.737724
Tnfsf10	16.3832	0.394443	0.704721	0.559715	0.575674
Fndc3b	134.56	-0.389898	0.336195	-1.15974	0.246156
Pld1	30.7404	-0.257868	0.545133	-0.473037	0.636187
Tnik	105.305	0.0256285	0.351875	0.0728343	0.941938
Rpl22l1	23.884	-0.341325	0.663752	-0.514235	0.607087
Mecom	28.0213	0.288923	0.563149	0.513049	0.607917
Mynn	30.3361	0.039949	0.549282	0.0727296	0.942021
Sec62	71.4497	0.26868	0.394393	0.68125	0.495713
Phc3	96.0188	0.485244	0.367632	1.31992	0.186862
Prkci	28.2503	-0.236931	0.559699	-0.423318	0.672063
Skil	92.2236	-0.0020699	0.364479	-0.0056792	0.995469
Zmat3	59.4804	0.0566594	0.415738	0.136286	0.891595
Pik3ca	136.543	-0.0414191	0.349914	-0.11837	0.905775
Zfp639	30.3974	-0.335014	0.536546	-0.624391	0.532371
Mfn1	276.943	0.18638	0.298371	0.624657	0.532196
Gnb4	30.6941	0.0381223	0.532402	0.0716043	0.942917
Actl6a	22.7446	-0.633381	0.614803	-1.03022	0.302908
Mrpl47	11.5261	-0.803815	0.816473	-0.984496	0.324872
Ndufb5	118.937	-0.776425	0.345636	-2.24636	0.0246808
Usp13	558.439	0.348203	0.28017	1.24283	0.213932
Ttc14	69.7187	-0.393101	0.396194	-0.992195	0.321103
Fxr1	589.994	0.235844	0.289801	0.813813	0.415752
Dnajc19	20.2176	-0.397892	0.641516	-0.620236	0.535102
Atp11b	46.5182	-0.0349081	0.453498	-0.0769754	0.938643
Dcun1d1	76.5526	0.133752	0.401135	0.333435	0.738806
Mccc1	55.8868	0.530708	0.434357	1.22182	0.221774
Acad9	42.9746	0.543796	0.481321	1.1298	0.258561
Zfp267	9.31175	-0.356875	0.902146	-0.395584	0.692412
Anxa5	105.791	-0.761559	0.35074	-2.1713	0.0299089
Exosc9	26.1632	-0.361794	0.566063	-0.639141	0.522731
Ccna2	13.353	-0.822518	0.767263	-1.07202	0.283713
Bbs7	14.4865	-0.161471	0.742275	-0.217536	0.827791
4932438A13Rik	265.591	0.0644469	0.293749	0.219394	0.826343
Fgf2	25.8787	0.379942	0.576902	0.65859	0.510159
Spata5	18.5945	0.71557	0.689598	1.03766	0.299427
Spry1	51.1386	-0.208211	0.455436	-0.457168	0.64755
Ankrd50	63.885	-0.127176	0.418348	-0.303995	0.761131
C230034O21Rik	6.71407	-1.15948	1.05354	-1.10056	0.271087
Fat4	93.6909	-0.59978	0.360556	-1.66349	0.0962154
Intu	11.6804	0.443906	0.831008	0.534178	0.593219
Hspa4l	25.2428	-0.655053	0.576558	-1.13614	0.255896
Plk4	6.79395	-1.17821	1.08583	-1.08507	0.27789
Mfsd8	26.1579	0.0144405	0.581405	0.0248373	0.980185
Abhd18	22.7336	0.0004514	0.641889	0.00070324	0.999439
6430590A07Rik	4.8692	0.41519	1.22762	0.338206	0.735208
Larp1b	65.2512	-0.122812	0.404665	-0.303489	0.761517
Pgrmc2	42.8873	-0.187609	0.466154	-0.402461	0.687345
Jade1	86.4689	-0.172744	0.375792	-0.45968	0.645746
Sclt1	12.2664	-0.28987	0.793005	-0.365533	0.714713
D3Ertd751e	11.3223	-0.0424038	0.841315	-0.0504018	0.959802
Pcdh18	30.7469	-1.09178	0.542618	-2.01207	0.044213
Noct	33.2504	-0.302277	0.51931	-0.582075	0.560516
Elf2	147.698	-0.0860134	0.323832	-0.265611	0.790539
Ndufc1	37.7115	-0.0190524	0.489599	-0.0389144	0.968959
Naa15	101.148	0.151026	0.355126	0.425274	0.670637
Rab33b	28.5092	-0.141468	0.559572	-0.252814	0.800412
Setd7	909.273	0.412503	0.274368	1.50346	0.13272
5031434O11Rik	5.82232	-0.990626	1.12436	-0.881054	0.378289
Maml3	37.9192	0.286509	0.510268	0.561486	0.574466
Foxo1	46.0763	-0.289388	0.473674	-0.610944	0.541237
Cog6	90.5598	0.35821	0.391345	0.91533	0.360019
Lhfp	30.1952	-0.398964	0.637298	-0.626023	0.5313
Nhlrc3	23.5416	-0.490228	0.593027	-0.826654	0.408433
Proser1	13.0509	-0.585526	0.771087	-0.759351	0.447643
Frem2	41.474	0.383688	0.479372	0.800397	0.423481
Ufm1	31.7035	0.247024	0.535259	0.461504	0.644437
Postn	1890.82	-1.05593	0.952062	-1.1091	0.267386
Supt20	46.4286	-0.571375	0.462031	-1.23666	0.216214
Exosc8	5.68771	-0.998324	1.14139	-0.874657	0.38176
Alg5	14.8423	-0.418427	0.728367	-0.574473	0.565648
Rfxap	17.3511	-0.053308	0.675498	-0.0789165	0.937099
Spg20	49.2551	0.179146	0.461696	0.388016	0.698004
Dclk1	190.641	-0.40251	0.316027	-1.27366	0.202785
Nbea	52.4596	-0.593394	0.436457	-1.35957	0.173966
Mab21l1	5.66035	-1.01296	1.14876	-0.881785	0.377893
Tm4sf1	32.9905	-0.131688	0.519772	-0.253356	0.799993
Wwtr1	137.203	-0.0798762	0.330673	-0.241556	0.809124
Commd2	15.1732	0.0241923	0.739765	0.0327027	0.973912
Rnf13	81.488	-0.445453	0.394985	-1.12777	0.259417
Pfn2	207.856	0.157822	0.303527	0.51996	0.603092
Tsc22d2	97.4759	-0.47805	0.373148	-1.28113	0.200149
Serp1	69.7324	-0.986188	0.431852	-2.28363	0.0223935
Eif2a	58.5492	0.101988	0.450809	0.226232	0.821021
Selenot	204.231	0.0099102	0.346487	0.0286019	0.977182
Siah2	16.2679	-0.046272	0.726707	-0.0636735	0.94923
Med12l	6.00261	-0.158945	1.10648	-0.143649	0.885778
P2ry14	7.09828	-1.61495	1.04093	-1.55145	0.120794
Igsf10	56.4224	-1.27445	1.10399	-1.15441	0.248334
Mbnl1	790.996	0.00208233	0.285889	0.0072837	0.994189
P2ry1	11.4488	-0.585161	0.856643	-0.683086	0.494553
Rap2b	14.4864	-0.473417	0.766416	-0.617702	0.536772
Dhx36	74.4052	0.159144	0.391392	0.40661	0.684294
Mme	20.4661	-0.343256	0.732169	-0.468821	0.639198
E130311K13Rik	6.75623	-1.11128	1.06098	-1.04741	0.29491
Slc33a1	9.76203	-0.852482	0.875722	-0.973461	0.330324
Gmps	79.4088	-0.469528	0.379542	-1.23709	0.216053
Kcnab1	8.08479	-0.382581	0.952823	-0.401523	0.688035
Ssr3	325.909	-0.115369	0.27663	-0.41705	0.676642
Tiparp	49.8853	0.516727	0.450707	1.14648	0.251596
Ccnl1	44.9819	-0.329336	0.462049	-0.712773	0.475986
Ptx3	23.6903	0.41767	0.754652	0.553461	0.579948
Shox2	11.8205	-0.0253402	0.825435	-0.0306992	0.975509
Rsrc1	30.6695	-0.711791	0.544114	-1.30816	0.190818
Mlf1	187.086	0.104904	0.335374	0.312798	0.754434
Gfm1	157.371	0.263544	0.317113	0.831071	0.405934
Lxn	6.97182	-0.623008	1.01997	-0.610808	0.541327
Mfsd1	50.9916	-0.0689279	0.460133	-0.1498	0.880923
Schip1	64.7926	-0.245973	0.405321	-0.60686	0.543944
Ift80	18.6286	-1.39691	0.683787	-2.04291	0.0410617
Smc4	30.767	0.0465364	0.540797	0.0860516	0.931425
Kpna4	272.097	0.102109	0.309109	0.330332	0.741149
Ppm1l	366.833	0.0865451	0.287685	0.300833	0.763542
B3galnt1	7.39943	-0.721895	0.991563	-0.728038	0.466591
Nmd3	27.8224	-0.322354	0.551871	-0.584112	0.559145
Bche	11.5093	0.0431182	0.819668	0.0526044	0.958047
Pdcd10	13.1259	-0.80436	0.775317	-1.03746	0.299522
Golim4	68.0032	0.187622	0.413947	0.453252	0.650367
Rapgef2	107.931	-0.0780434	0.350619	-0.222587	0.823857
Fnip2	58.3668	-0.347994	0.41669	-0.835137	0.40364
Ppid	56.8489	0.144515	0.440016	0.32843	0.742586
Etfdh	164.407	-0.0548977	0.361412	-0.151898	0.879267
Gask1b	48.393	0.0346138	0.448829	0.0771201	0.938528
Pdgfc	9.9527	0.287463	0.918049	0.313124	0.754187
Ctso	20.2668	-0.12344	0.643995	-0.191679	0.847994
Gucy1b1	7.0609	0.334391	1.03297	0.323719	0.746151
Gucy1a1	23.6218	0.0307106	0.596365	0.0514964	0.95893
Plrg1	40.1858	-0.42027	0.488284	-0.860709	0.389399
Dchs2	9.1509	-0.671333	0.908206	-0.739186	0.459794
Sfrp2	44.5498	-1.62233	1.39678	-1.16148	0.245447
Tlr2	17.734	-0.862075	0.686483	-1.25578	0.209194
Tmem131l	61.3416	0.247147	0.414066	0.596877	0.55059
Trim2	22.5301	-0.415751	0.623389	-0.666921	0.504822
Fhdc1	6.72417	-1.88654	1.10471	-1.70772	0.0876879
Arfip1	6.73702	-0.16956	1.04636	-0.162048	0.871268
Tigd4	23.0137	-0.266908	0.602904	-0.442703	0.657981
Tmem154	7.6574	0.770027	1.03128	0.746672	0.455261
Fbxw7	79.6914	-0.0878768	0.383687	-0.229032	0.818844
Gatb	29.3156	0.105785	0.560413	0.188763	0.850279
Fam160a1	178.82	0.251444	0.315444	0.79711	0.425387
Glt28d2	12.7614	-0.178346	0.797656	-0.223588	0.823078
Sh3d19	90.9988	-0.708836	0.439242	-1.61377	0.106577
Rps3a1	129.657	-0.0521412	0.381126	-0.136808	0.891182
Lrba	140.486	0.207573	0.334383	0.620763	0.534755
Dclk2	6.27294	0.318178	1.08424	0.293458	0.769172
Cd1d1	6.1008	0.571413	1.10495	0.51714	0.605058
Kirrel	75.4212	-0.36986	0.391446	-0.944855	0.344733
Fcrls	27.3586	-1.66122	0.707203	-2.34899	0.0188243
Etv3	87.1859	0.241016	0.37923	0.635542	0.525075
Arhgef11	107.727	-0.0045868	0.351248	-0.0130587	0.989581
Pear1	36.8876	-0.497811	0.504399	-0.98694	0.323672
Prcc	64.7856	0.245134	0.411684	0.595442	0.551548
Hdgf	411.924	0.692065	0.285764	2.42181	0.0154436
Mrpl24	41.4751	0.319891	0.484198	0.660661	0.50883
Rrnad1	19.5589	0.0720958	0.643614	0.112017	0.91081
Isg20l2	36.1141	0.209662	0.512637	0.408987	0.682549
Nes	293.712	0.475652	0.285878	1.66383	0.0961467
Gpatch4	17.106	0.288813	0.686914	0.42045	0.674157
Naxe	37.1014	-0.187408	0.492453	-0.380561	0.703529
Iqgap3	19.275	0.00177229	0.666761	0.00265806	0.997879
Mef2d	523.728	0.660277	0.273252	2.41637	0.0156762
Cct3	147.226	-0.215884	0.322725	-0.668939	0.503534
Glmp	36.6594	-0.576276	0.515287	-1.11836	0.263414
Smg5	183.479	0.28089	0.322914	0.869863	0.384376
Pmf1	12.1352	-0.299097	0.793351	-0.377005	0.70617
Slc25a44	55.5866	0.286906	0.437866	0.655238	0.512315
Sema4a	18.9768	-0.496747	0.71899	-0.690896	0.489631
Lmna	504.318	0.0402982	0.263914	0.152695	0.878639
Mex3a	15.5468	-0.808714	0.720229	-1.12286	0.261499
Lamtor2	42.4837	-0.134971	0.483103	-0.279384	0.77995
Ubqln4	141.371	0.00352933	0.336531	0.0104874	0.991632
Ssr2	33.484	-0.778051	0.553234	-1.40637	0.159615
Arhgef2	218.124	-0.116349	0.295226	-0.394101	0.693506
Khdc4	71.2075	0.0984751	0.39323	0.250426	0.802258
Rit1	44.4312	-0.333238	0.46314	-0.719518	0.471822
Syt11	20.7549	-0.157165	0.62779	-0.250347	0.802319
1500004A13Rik	27.4103	0.36115	0.597344	0.604594	0.545449
Gon4l	34.3182	0.362875	0.518537	0.699806	0.484049
Msto1	29.2435	-0.101912	0.545005	-0.186993	0.851666
Dap3	69.2665	0.0972839	0.409168	0.23776	0.812067
Ash1l	223.52	0.00730421	0.296515	0.0246335	0.980347
Rusc1	34.2504	-0.224569	0.520613	-0.431355	0.66621
Fdps	18.8495	-0.418152	0.69719	-0.599768	0.548661
Clk2	38.7216	-0.201118	0.490134	-0.410332	0.681562
Scamp3	41.6865	-0.174464	0.471216	-0.370243	0.711202
Fam189b	26.6979	-0.345646	0.573791	-0.60239	0.546914
Gba	28.4726	-0.0203267	0.55127	-0.0368725	0.970587
Mtx1	21.0491	-0.219157	0.621525	-0.352612	0.724379
Thbs3	107.125	-0.759731	0.452804	-1.67784	0.0933787
Krtcap2	14.7644	-1.11517	0.732406	-1.52261	0.127856
Slc50a1	11.5719	-0.496464	0.831538	-0.597043	0.550478
Efna1	10.2218	-0.277782	0.857906	-0.32379	0.746097
Adam15	53.3536	-0.434974	0.446638	-0.973885	0.330114
Zbtb7b	100.657	0.445331	0.36329	1.22583	0.220263
Gm15417	9.48534	0.520137	0.901025	0.577272	0.563756
Flad1	61.6808	-0.0991086	0.421499	-0.235134	0.814105
Shc1	95.9451	0.33139	0.360244	0.919903	0.357623
Pygo2	50.4304	0.691757	0.448761	1.54148	0.1232
Pbxip1	795.335	-0.50466	0.260932	-1.93407	0.0531046
Pmvk	7.90132	0.0391401	0.965595	0.0405346	0.967667
Kcnn3	90.475	0.234938	0.386564	0.607759	0.543347
Adar	41.3852	-0.464709	0.505382	-0.919521	0.357823
4632404H12Rik	8.18069	-0.152005	0.967902	-0.157046	0.875209
Ube2q1	45.0627	-0.235823	0.469984	-0.501767	0.615831
She	22.7519	0.200053	0.645083	0.310121	0.756469
Il6ra	34.7791	-0.827333	0.524382	-1.57773	0.114627
Atp8b2	86.7886	-0.452985	0.392242	-1.15486	0.248147
Hax1	13.9543	0.571303	0.755444	0.756248	0.4495
Ubap2l	200.085	0.136823	0.302821	0.451829	0.651392
4933434E20Rik	123.885	0.548658	0.341049	1.60874	0.107674
1700094D03Rik	5.23515	-0.636106	1.17275	-0.542407	0.587538
Tpm3	497.094	0.559606	0.286128	1.95579	0.0504899
Rps27	25.719	0.261109	0.582685	0.448114	0.654071
Rab13	10.9505	0.123406	0.832849	0.148173	0.882206
Jtb	36.7149	-0.178498	0.499565	-0.357306	0.720863
Slc39a1	153.561	0.400213	0.32211	1.24247	0.214062
Crtc2	25.9709	-0.0227039	0.578472	-0.039248	0.968693
Dennd4b	215.966	0.50387	0.303561	1.65986	0.0969425
Gatad2b	152.81	0.109531	0.324978	0.337041	0.736086
Slc27a3	7.55257	0.998217	1.07349	0.92988	0.352433
Ints3	77.1712	-0.0726211	0.384458	-0.188892	0.850177
Npr1	50.1063	0.415848	0.444554	0.935427	0.349568
Ilf2	36.1711	0.128568	0.503652	0.255272	0.798513
Snapin	51.5363	-0.451669	0.449516	-1.00479	0.314999
Chtop	116.216	0.179674	0.340861	0.527119	0.598111
S100a1	47.2848	1.24528	0.47852	2.60236	0.00925858
S100a13	8.45096	-0.0610448	0.987002	-0.0618487	0.950683
S100a16	120.933	0.746371	0.361394	2.06526	0.0388988
S100a4	48.3244	0.0508674	0.470098	0.108206	0.913832
S100a6	70.3715	0.0485396	0.463924	0.104628	0.916671
S100a9	4.71186	0.794333	1.2929	0.614382	0.538963
S100a11	13.1119	1.44244	0.817466	1.76452	0.0776441
S100a10	116.309	-0.0833427	0.372384	-0.223808	0.822906
Them4	12.6174	-0.812991	0.796119	-1.02119	0.307163
Rorc	132.782	1.38765	0.375616	3.69432	0.00022048
Tdrkh	9.22524	0.285924	0.930534	0.307268	0.758639
Mrpl9	62.6879	1.44543	0.430624	3.35659	0.0007891
Celf3	8.95603	-0.332798	0.957068	-0.347727	0.728045
Snx27	85.2403	0.141209	0.377745	0.373822	0.708537
Pogz	89.0661	-0.389232	0.366096	-1.0632	0.287693
Psmb4	132.773	-0.109277	0.332155	-0.328993	0.742161
Selenbp1	41.3467	0.858146	0.500449	1.71475	0.0863905
Rfx5	26.708	-0.846568	0.562492	-1.50503	0.132316
Pi4kb	49.7848	-0.379395	0.44051	-0.861262	0.389094
Zfp687	49.2965	0.278118	0.450013	0.618023	0.53656
Psmd4	277.729	0.148322	0.286869	0.517037	0.605131
Pip5k1a	61.1327	0.14266	0.41552	0.343329	0.731351
Vps72	38.5783	0.233682	0.50319	0.464401	0.642361
Tmod4	415.156	-0.199317	0.274987	-0.724823	0.46856
Scnm1	19.8302	0.146735	0.646106	0.227107	0.82034
Tnfaip8l2	12.802	-1.3561	0.832333	-1.62928	0.103255
Sema6c	256.699	0.189326	0.297914	0.635504	0.5251
Gabpb2	79.5004	-0.206349	0.384194	-0.537095	0.591202
Mllt11	91.4215	-0.157847	0.361963	-0.436085	0.662775
Cdc42se1	56.3036	0.0954732	0.427479	0.22334	0.823271
Prune1	135.401	0.489333	0.360596	1.35701	0.174777
Mindy1	87.596	0.430435	0.371228	1.15949	0.246256
Cers2	40.9177	-0.333875	0.47511	-0.702731	0.482223
Setdb1	47.4184	0.414174	0.455467	0.909339	0.363171
Arnt	193.854	0.179977	0.303438	0.593128	0.553095
Ctsk	43.7473	-1.03573	0.533959	-1.93971	0.0524149
Ctss	89.6206	-1.23986	0.443303	-2.79686	0.00516014
Golph3l	18.8584	-0.719024	0.657	-1.0944	0.273778
Ensa	260.323	0.198161	0.293926	0.674186	0.500193
Mcl1	419.02	0.525641	0.269476	1.95061	0.0511038
Adamtsl4	112.824	0.0297253	0.363671	0.0817367	0.934856
Ecm1	79.1643	-0.58454	0.430919	-1.3565	0.174941
Tars2	56.5397	0.109201	0.428371	0.254922	0.798784
Rprd2	112.945	0.193083	0.356896	0.541007	0.588503
Prpf3	29.5538	-0.0042071	0.54725	-0.0076878	0.993866
Mrps21	31.5638	-0.408174	0.53781	-0.758957	0.447879
Ciart	7.30822	-0.432275	0.994543	-0.434646	0.663819
Aph1a	17.0617	0.664966	0.709798	0.936837	0.348842
Car14	27.3554	0.368662	0.568107	0.648931	0.516383
Anp32e	109.923	0.579085	0.354237	1.63474	0.102104
Plekho1	88.042	0.0186553	0.375694	0.0496554	0.960397
Vps45	21.4634	0.183264	0.652714	0.280772	0.778885
Otud7b	102.057	0.360544	0.36528	0.987034	0.323626
Mtmr11	10.8923	-0.287388	0.831142	-0.345775	0.729512
Sf3b4	5.24207	0.18349	1.17178	0.156591	0.875567
Bola1	8.36892	0.182423	0.962316	0.189567	0.849648
Hist2h2ac	16.283	0.812038	0.732896	1.10798	0.267868
Hist2h2be	10.1947	0.715683	0.880808	0.812531	0.416487
Hist2h4	7.92868	0.0468579	0.966488	0.0484827	0.961332
Fcgr1	15.7085	-1.565	0.784286	-1.99545	0.0459936
Hjv	867.556	0.121988	0.272009	0.448471	0.653813
Txnip	660.093	0.0603162	0.307841	0.195933	0.844663
Polr3gl	36.7962	0.422816	0.504157	0.838658	0.401661
Lix1l	44.2706	-0.0089118	0.482869	-0.0184559	0.985275
Rbm8a	32.6189	0.0215945	0.518823	0.041622	0.9668
Pex11b	22.8906	-0.308372	0.596738	-0.516763	0.605322
Itga10	7.48505	-0.0914552	0.985709	-0.0927811	0.926077
Ankrd35	6.62431	0.677535	1.13237	0.598335	0.549617
Pias3	24.8405	-0.406427	0.583365	-0.696694	0.485994
Polr3c	36.0935	0.0131771	0.499906	0.0263592	0.978971
Rnf115	81.0978	-0.289646	0.388288	-0.745958	0.455693
Gpr89	38.8389	-0.20811	0.50447	-0.412533	0.679949
Gja5	11.5731	-0.338203	0.833209	-0.405904	0.684813
Acp6	23.7861	0.139942	0.593902	0.235631	0.813719
Bcl9	24.5692	-0.475371	0.599909	-0.792405	0.428124
Chd1l	48.9395	1.10844	0.464345	2.38711	0.0169814
Fmo5	18.2051	-0.641346	0.681713	-0.940785	0.346815
Prkab2	531.678	0.30505	0.272933	1.11768	0.263705
Pde4dip	7410.34	0.479695	0.255423	1.87805	0.060375
Gm31305	21.0951	0.589629	0.637804	0.924467	0.355243
Sec22b	46.6798	-0.346897	0.462362	-0.750272	0.453091
Notch2	254.17	-0.687915	0.313338	-2.19544	0.028132
Phgdh	10.7708	1.20052	1.02255	1.17404	0.240377
Zfp697	18.0617	0.560028	0.685047	0.817504	0.413641
Wars2	20.0506	0.424555	0.655587	0.647594	0.517247
Tbx15	356.407	0.0934451	0.273481	0.341688	0.732586
Gm43120	8.44756	-0.0491095	0.951856	-0.0515935	0.958853
Wdr3	23.7027	-0.0364355	0.592893	-0.0614538	0.950998
Gdap2	22.6716	-0.535216	0.601937	-0.889157	0.373919
Tent5c	18.6128	0.976146	0.708537	1.37769	0.168298
Man1a2	66.1973	-0.368183	0.400649	-0.918968	0.358113
Trim45	6.22849	-0.134071	1.11536	-0.120204	0.904322
Ttf2	29.3266	-0.0679853	0.546327	-0.12444	0.900966
Ptgfrn	206.586	-0.439746	0.329547	-1.3344	0.182074
Igsf3	60.6263	-0.636727	0.446623	-1.42565	0.15397
Atp1a1	355.25	-0.229626	0.276097	-0.831685	0.405587
Slc22a15	7.45991	-0.0549004	1.00857	-0.0544341	0.956589
Casq2	228.32	-0.409158	0.316908	-1.29109	0.196671
Vangl1	13.7476	0.130782	0.784804	0.166643	0.867651
Tspan2	17.5268	0.112028	0.677106	0.165452	0.868588
Sike1	57.0789	0.0646359	0.426893	0.15141	0.879652
Csde1	1753.52	0.342688	0.268415	1.27671	0.201706
Nras	130.11	0.190962	0.333825	0.572043	0.567293
Ampd1	1497.81	0.284302	0.299305	0.949876	0.342175
Dennd2c	28.6358	0.283917	0.56107	0.506027	0.612838
Bcas2	48.1366	-0.0188599	0.467389	-0.0403515	0.967813
Trim33	54.9532	-0.16114	0.439303	-0.366807	0.713763
Olfml3	48.4283	-0.783646	0.5769	-1.35837	0.174345
Hipk1	163.062	-0.0515282	0.315247	-0.163454	0.870161
Dclre1b	8.42248	0.246321	0.959469	0.256726	0.79739
Ap4b1	30.8578	-0.536351	0.529326	-1.01327	0.310931
Rsbn1	24.2981	-0.0715948	0.604768	-0.118384	0.905763
Phtf1	22.9365	-0.0625422	0.608599	-0.102764	0.91815
[truncated: 9,991 more rows]

## Sheet: Figure 1G
Spp1	-7.9224
Il1b	-4.89756
Pf4	-4.30009
Ccl8	-4.25849
Ccl9	-4.10328
Il1rn	-3.92642
Osm	-3.89262
Ccl6	-3.88868
Il15	-3.8041
Inhba	-3.70782
Bmp2	0.405094
Wnt11	0.428009
Il34	0.455791
Ctf1	0.578337
Inha	0.759581
Hmgb1	0.847425
C1qtnf4	1.68121
Cxcl9	2.39911
Mstn	2.53786
Cxcl13	2.54247

## Sheet: Figure 1H
Inhba	-1.72233
Spp1	-1.39952
Cxcl16	-1.15101
Cmtm7	-1.1081
Wnt11	-1.0761
Bmp4	-0.952994
Cxcl14	-0.921745
Il16	-0.882116
Pf4	-0.870209
Cmtm3	-0.853869
Il33	0.715992
Bmp3	0.814915
Ctf1	0.85654
Lif	1.35438
Mif	1.40379
Inhbb	1.43285
Hmgb1	1.46144
Ccl7	1.46201
Il34	1.84074
Ccl2	1.91346

## Sheet: Figure 2C
None	Activin A
2.7	3.77778
3.75	3.55556
2.25	3.42857
2.58333	4.14286
2.63636	3.4

## Sheet: Figure 2D
None	Activin A
30	44.4444
37.5	45.4545
0	28.5714
16.6667	42.8571
9.09091	40

## Sheet: Figure 2E
	None			Activin A
Day 1	1.35849	0.849057	0.792453	1.23288	0.821918	0.945205
Day 2	2.66038	1.78302	2.43396	8.83562	7.43836	6.20548
Day 3	4.24528	3.84906	4.13208	8.9589	9	9.82192

## Sheet: Figure 2F
None	Activin A
1.13486	0.698587
1.00174	0.728253
0.909101	0.703446
0.954298	0.633981

[truncated: 44 more sheets: Figure 3E, Figure 3F, Figure 3I, Figure 3J, Figure 4D, Figure 4E, Figure 5C, Figure 5D, Figure 5E, Figure 5H, Figure 5I, Figure 5L, Figure 6C, Figure 6D, Figure 6E, Figure 6F, Figure 6H, Figure 6I, Figure 7A, Figure 7B …]
